# Supplementary material for: Master Regulators of Signaling Pathways: An Application to the Analysis of Gene Regulation in Breast Cancer
Source: Front Genet. 2019 Dec 3;10:1180. doi: 10.3389/fgene.2019.01180 (PMC6902642; doi:10.3389/fgene.2019.01180)
Supplement: Supplementary file 1 [file DataSheet_1.xlsx]

## Sheet: Hoja1
Frontiers in Genetics
Master Regulators of Signaling Pathways: An Application to the Analysis of Gene Regulation in Breast Cancer
Diana Tapia-Carrillo, Hugo Tovar, Tadeo E. Velazquez-Caldelas and Enrique Hernandez-Lemus
doi: 10.3389/fgene.2019.01180
S.1 List of TCGA sample identified for breast cancer and normal samples from portal.gdc.cancer.gov
List start
———————————————————————————————————————————————————————————————————
ID-TCGA	ID-Matriz
TCGA-BH-A18K	Healthy.S1
TCGA-BH-A18L	Healthy.S2
TCGA-BH-A18V	Healthy.S3
TCGA-BH-A18U	Healthy.S4
TCGA-BH-A18M	Healthy.S5
TCGA-BH-A18S	Healthy.S6
TCGA-BH-A18J	Healthy.S7
TCGA-E2-A1LH	Healthy.S8
TCGA-BH-A1FM	Healthy.S9
TCGA-BH-A1EN	Healthy.S10
TCGA-BH-A1F2	Healthy.S11
TCGA-BH-A1F6	Healthy.S12
TCGA-E2-A15I	Healthy.S13
TCGA-BH-A0AZ	Healthy.S14
TCGA-BH-A0C3	Healthy.S15
TCGA-BH-A0DD	Healthy.S16
TCGA-BH-A0BZ	Healthy.S17
TCGA-BH-A0BS	Healthy.S18
TCGA-BH-A0BT	Healthy.S19
TCGA-BH-A0H5	Healthy.S20
TCGA-BH-A0BQ	Healthy.S21
TCGA-BH-A0B7	Healthy.S22
TCGA-BH-A0BW	Healthy.S23
TCGA-BH-A1FU	Healthy.S24
TCGA-BH-A0B5	Healthy.S25
TCGA-BH-A0DG	Healthy.S26
TCGA-BH-A0DO	Healthy.S27
TCGA-BH-A0DT	Healthy.S28
TCGA-BH-A18R	Healthy.S29
TCGA-BH-A18Q	Healthy.S30
TCGA-BH-A18P	Healthy.S31
TCGA-BH-A0E1	Healthy.S32
TCGA-BH-A0H7	Healthy.S33
TCGA-BH-A0E0	Healthy.S34
TCGA-BH-A0HK	Healthy.S35
TCGA-E2-A1BC	Healthy.S36
TCGA-BH-A0HA	Healthy.S37
TCGA-BH-A0DL	Healthy.S38
TCGA-E2-A15M	Healthy.S39
TCGA-E2-A1IG	Healthy.S40
TCGA-E2-A1LB	Healthy.S41
TCGA-E2-A1L7	Healthy.S42
TCGA-BH-A1F0	Healthy.S43
TCGA-BH-A0DV	Healthy.S44
TCGA-BH-A1FR	Healthy.S45
TCGA-BH-A1FH	Healthy.S46
TCGA-BH-A1F8	Healthy.S47
TCGA-E9-A1N6	Healthy.S48
TCGA-BH-A1FN	Healthy.S49
TCGA-BH-A1ET	Healthy.S50
TCGA-BH-A1EW	Healthy.S51
TCGA-BH-A1EV	Healthy.S52
TCGA-E9-A1RF	Healthy.S53
TCGA-E9-A1RD	Healthy.S54
TCGA-E9-A1RC	Healthy.S55
TCGA-E9-A1RB	Healthy.S56
TCGA-BH-A0BM	Healthy.S57
TCGA-BH-A0DK	Healthy.S58
TCGA-BH-A0DH	Healthy.S59
TCGA-BH-A0C0	Healthy.S60
TCGA-BH-A0BV	Healthy.S61
TCGA-BH-A0DP	Healthy.S62
TCGA-BH-A0DQ	Healthy.S63
TCGA-A7-A13G	Healthy.S64
TCGA-E9-A1NG	Healthy.S65
TCGA-AC-A2FF	Healthy.S66
TCGA-BH-A204	Healthy.S67
TCGA-AC-A23H	Healthy.S68
TCGA-BH-A208	Healthy.S69
TCGA-BH-A209	Healthy.S70
TCGA-E2-A1LS	Healthy.S71
TCGA-GI-A2C8	Healthy.S72
TCGA-E9-A1RI	Healthy.S73
TCGA-E9-A1N4	Healthy.S74
TCGA-AC-A2FB	Healthy.S75
TCGA-BH-A1EO	Healthy.S76
TCGA-E9-A1ND	Healthy.S77
TCGA-E9-A1NA	Healthy.S78
TCGA-E2-A153	Healthy.S79
TCGA-BH-A18N	Healthy.S80
TCGA-BH-A0BJ	Healthy.S81
TCGA-BH-A0BC	Healthy.S82
TCGA-A7-A0DC	Healthy.S83
TCGA-BH-A0AY	Healthy.S84
TCGA-BH-A0B8	Healthy.S85
TCGA-A7-A0DB	Healthy.S86
TCGA-A7-A0D9	Healthy.S87
TCGA-BH-A0B3	Healthy.S88
TCGA-E9-A1NF	Healthy.S89
TCGA-E9-A1N9	Healthy.S90
TCGA-BH-A1FC	Healthy.S91
TCGA-E9-A1N5	Healthy.S92
TCGA-E9-A1R7	Healthy.S93
TCGA-BH-A203	Healthy.S94
TCGA-E9-A1RH	Healthy.S95
TCGA-BH-A1FG	Healthy.S96
TCGA-BH-A1FE	Healthy.S97
TCGA-BH-A1FD	Healthy.S98
TCGA-BH-A1FJ	Healthy.S99
TCGA-BH-A1EU	Healthy.S100
TCGA-E2-A158	Healthy.S101
TCGA-GM-A2DC	E1
TCGA-GM-A2D9	E2
TCGA-GM-A2DB	E3
TCGA-AC-A2QH	E4
TCGA-AR-A2LO	E5
TCGA-AR-A2LR	E6
TCGA-AR-A2LH	E7
TCGA-AR-A2LN	E8
TCGA-AR-A2LQ	E9
TCGA-AN-A0AS	E10
TCGA-AO-A03P	E11
TCGA-AN-A0AJ	E12
TCGA-BH-A0W3	E13
TCGA-BH-A0W4	E14
TCGA-BH-A0W7	E15
TCGA-BH-A0DX	E16
TCGA-BH-A18N	E17
TCGA-BH-A18Q	E18
TCGA-BH-A18P	E19
TCGA-BH-A18H	E20
TCGA-BH-A18F	E21
TCGA-E2-A1LH	E22
TCGA-A1-A0SG	E23
TCGA-EW-A1J6	E24
TCGA-A1-A0SN	E25
TCGA-EW-A1IW	E26
TCGA-EW-A1J3	E27
TCGA-EW-A1J5	E28
TCGA-E2-A1L9	E29
TCGA-E2-A1IH	E30
TCGA-E2-A1IE	E31
TCGA-D8-A1JL	E32
TCGA-C8-A1HO	E33
TCGA-BH-A1FD	E34
TCGA-D8-A1JD	E35
TCGA-A2-A1G4	E36
TCGA-AO-A1KP	E37
TCGA-AO-A1KT	E38
TCGA-AO-A1KO	E39
TCGA-A2-A1FV	E40
TCGA-A2-A1FW	E41
TCGA-E2-A15L	E42
TCGA-E2-A1L8	E43
TCGA-E2-A15M	E44
TCGA-E2-A1IN	E45
TCGA-EW-A1J2	E46
TCGA-A2-A1G1	E47
TCGA-AO-A0J7	E48
TCGA-AN-A0XR	E49
TCGA-AO-A03R	E50
TCGA-AN-A0FZ	E51
TCGA-E2-A14N	E52
TCGA-A8-A07E	E53
TCGA-A8-A09I	E54
TCGA-A2-A0YL	E55
TCGA-A2-A0YD	E56
TCGA-E2-A15I	E57
TCGA-A2-A0YE	E58
TCGA-D8-A1JS	E59
TCGA-AN-A0XP	E60
TCGA-AN-A0XO	E61
TCGA-D8-A1JU	E62
TCGA-A2-A0YM	E63
TCGA-A2-A0YC	E64
TCGA-A1-A0SI	E65
TCGA-BH-A0DV	E66
TCGA-E2-A1B1	E67
TCGA-E2-A1B4	E68
TCGA-AR-A1AV	E69
TCGA-AR-A1AL	E70
TCGA-AR-A1AN	E71
TCGA-E2-A1B0	E72
TCGA-BH-A0B5	E73
TCGA-BH-A0DG	E74
TCGA-D8-A13Z	E75
TCGA-BH-A18J	E76
TCGA-E2-A14O	E77
TCGA-B6-A0WS	E78
TCGA-BH-A0AV	E79
TCGA-B6-A0RH	E80
TCGA-A2-A0CW	E81
TCGA-B6-A0RQ	E82
TCGA-A2-A0CV	E83
TCGA-D8-A141	E84
TCGA-C8-A12U	E85
TCGA-C8-A132	E86
TCGA-E2-A14X	E87
TCGA-C8-A12K	E88
TCGA-D8-A142	E89
TCGA-C8-A134	E90
TCGA-E2-A14T	E91
TCGA-C8-A131	E92
TCGA-E2-A15O	E93
TCGA-C8-A12T	E94
TCGA-E2-A14R	E95
TCGA-D8-A140	E96
TCGA-C8-A12Q	E97
TCGA-BH-A0H5	E98
TCGA-D8-A143	E99
TCGA-E2-A14Z	E100
TCGA-D8-A145	E101
TCGA-E2-A15S	E102
TCGA-C8-A135	E103
TCGA-C8-A12V	E104
TCGA-C8-A12M	E105
TCGA-BH-A0EA	E106
TCGA-C8-A12W	E107
TCGA-C8-A12L	E108
TCGA-BH-A0BR	E109
TCGA-BH-A0E9	E110
TCGA-E2-A15R	E111
TCGA-E2-A15P	E112
TCGA-E2-A10C	E113
TCGA-AO-A12B	E114
TCGA-AN-A0XL	E115
TCGA-AO-A03V	E116
TCGA-A2-A0CL	E117
TCGA-AR-A0TY	E118
TCGA-A2-A04N	E119
TCGA-C8-A12Z	E120
TCGA-C8-A138	E121
TCGA-D8-A13Y	E122
TCGA-D8-A147	E123
TCGA-E2-A10A	E124
TCGA-E2-A15D	E125
TCGA-D8-A146	E126
TCGA-BH-A0EI	E127
TCGA-BH-A0DE	E128
TCGA-C8-A12N	E129
TCGA-BH-A0BW	E130
TCGA-C8-A12O	E131
TCGA-E2-A159	E132
TCGA-D8-A1XB	E133
TCGA-D8-A1XA	E134
TCGA-D8-A1X5	E135
TCGA-D8-A1XF	E136
TCGA-D8-A1XC	E137
TCGA-D8-A1XD	E138
TCGA-D8-A1XG	E139
TCGA-BH-A0HA	E140
TCGA-BH-A0BT	E141
TCGA-BH-A0H3	E142
TCGA-BH-A0BS	E143
TCGA-BH-A0AZ	E144
TCGA-BH-A0DI	E145
TCGA-E2-A14Y	E146
TCGA-E2-A14W	E147
TCGA-AR-A1AW	E148
TCGA-E2-A15C	E149
TCGA-E2-A15E	E150
TCGA-E2-A15A	E151
TCGA-E2-A15A	E152
TCGA-E2-A158	E153
TCGA-BH-A0BF	E154
TCGA-E2-A108	E155
TCGA-E2-A10F	E156
TCGA-E2-A10E	E157
TCGA-E2-A109	E158
TCGA-BH-A18K	E159
TCGA-E2-A15G	E160
TCGA-BH-A0DO	E161
TCGA-E2-A15H	E162
TCGA-BH-A0DT	E163
TCGA-BH-A0C1	E164
TCGA-E2-A105	E165
TCGA-E2-A10B	E166
TCGA-E2-A14V	E167
TCGA-BH-A18T	E168
TCGA-BH-A18U	E169
TCGA-BH-A18M	E170
TCGA-BH-A18L	E171
TCGA-BH-A18V	E172
TCGA-AO-A125	E173
TCGA-AO-A03N	E174
TCGA-AO-A126	E175
TCGA-AO-A128	E176
TCGA-AO-A124	E177
TCGA-A2-A0YI	E178
TCGA-BH-A0AU	E179
TCGA-AO-A03U	E180
TCGA-AR-A1AY	E181
TCGA-AR-A1AQ	E182
TCGA-AR-A1AO	E183
TCGA-AR-A1AX	E184
TCGA-A7-A13F	E185
TCGA-E2-A14Q	E186
TCGA-A7-A13E	E187
TCGA-BH-A18R	E188
TCGA-E2-A14S	E189
TCGA-A7-A13D	E190
TCGA-BH-A18S	E191
TCGA-AO-A03M	E192
TCGA-E2-A155	E193
TCGA-BH-A0BP	E194
TCGA-C8-A130	E195
TCGA-AO-A12D	E196
TCGA-B6-A0IH	E197
TCGA-AR-A0TS	E198
TCGA-C8-A12P	E199
TCGA-A2-A04U	E200
TCGA-A2-A04W	E201
TCGA-A2-A0CS	E202
TCGA-BH-A0BQ	E203
TCGA-A2-A0ES	E204
TCGA-A2-A0EW	E205
TCGA-BH-A0B7	E206
TCGA-BH-A0B2	E207
TCGA-AO-A12G	E208
TCGA-AO-A129	E209
TCGA-B6-A0X7	E210
TCGA-AQ-A04H	E211
TCGA-AO-A12E	E212
TCGA-A2-A0SY	E213
TCGA-B6-A0RV	E214
TCGA-BH-A0BC	E215
TCGA-B6-A0RU	E216
TCGA-BH-A0BM	E217
TCGA-B6-A0RL	E218
TCGA-A1-A0SK	E219
TCGA-BH-A0DP	E220
TCGA-BH-A0E2	E221
TCGA-BH-A0C0	E222
TCGA-BH-A0E0	E223
TCGA-BH-A0E1	E224
TCGA-BH-A0DS	E225
TCGA-BH-A0DK	E226
TCGA-A2-A0SX	E227
TCGA-BH-A0DQ	E228
TCGA-AR-A0TV	E229
TCGA-A2-A0SU	E230
TCGA-A2-A0T4	E231
TCGA-A2-A0T2	E232
TCGA-B6-A0RN	E233
TCGA-BH-A0DH	E234
TCGA-A1-A0SE	E235
TCGA-AR-A0TT	E236
TCGA-BH-A0E7	E237
TCGA-A2-A0ST	E238
TCGA-BH-A0EB	E239
TCGA-BH-A0EE	E240
TCGA-A8-A09D	E241
TCGA-A8-A08L	E242
TCGA-A8-A093	E243
TCGA-A8-A0A9	E244
TCGA-A8-A09R	E245
TCGA-A8-A0A1	E246
TCGA-A8-A09A	E247
TCGA-A8-A09N	E248
TCGA-A8-A08H	E249
TCGA-A8-A090	E250
TCGA-AN-A049	E251
TCGA-A2-A0YJ	E252
TCGA-A2-A04R	E253
TCGA-A2-A0YG	E254
TCGA-A2-A0YH	E255
TCGA-E2-A1B5	E256
TCGA-A7-A0CG	E257
TCGA-A7-A0CJ	E258
TCGA-A2-A0D0	E259
TCGA-E2-A1B6	E260
TCGA-A2-A0CX	E261
TCGA-A2-A04Y	E262
TCGA-A2-A0CM	E263
TCGA-A2-A0CU	E264
TCGA-A2-A0CQ	E265
TCGA-A2-A04X	E266
TCGA-A8-A09C	E267
TCGA-A8-A07C	E268
TCGA-A8-A07J	E269
TCGA-A8-A06X	E270
TCGA-A8-A06Q	E271
TCGA-A8-A092	E272
TCGA-A8-A09Q	E273
TCGA-A8-A0A7	E274
TCGA-A1-A0SD	E275
TCGA-A2-A0D3	E276
TCGA-A7-A0DA	E277
TCGA-AO-A12A	E278
TCGA-A2-A0T3	E279
TCGA-AO-A12H	E280
TCGA-AO-A12F	E281
TCGA-BH-A0BL	E282
TCGA-BH-A0DL	E283
TCGA-BH-A0C7	E284
TCGA-BH-A0BG	E285
TCGA-A2-A1G0	E286
TCGA-A7-A13G	E287
TCGA-AQ-A1H3	E288
TCGA-AQ-A1H2	E289
TCGA-E2-A1L7	E290
TCGA-AO-A1KR	E291
TCGA-BH-A1FC	E292
TCGA-BH-A0E6	E293
TCGA-B6-A0RM	E294
TCGA-BH-A0H7	E295
TCGA-C8-A1HL	E296
TCGA-C8-A1HM	E297
TCGA-E2-A1LB	E298
TCGA-E2-A1IG	E299
TCGA-E2-A1IF	E300
TCGA-A1-A0SQ	E301
TCGA-C8-A1HN	E302
TCGA-C8-A1HI	E303
TCGA-C8-A1HF	E304
TCGA-E2-A1LA	E305
TCGA-E2-A1IO	E306
TCGA-BH-A1F0	E307
TCGA-BH-A1EX	E308
TCGA-BH-A0B0	E309
TCGA-BH-A1EN	E310
TCGA-A1-A0SB	E311
TCGA-A1-A0SF	E312
TCGA-EW-A1PB	E313
TCGA-EW-A1PE	E314
TCGA-EW-A1PF	E315
TCGA-EW-A1PD	E316
TCGA-EW-A1P7	E317
TCGA-C8-A1HK	E318
TCGA-D8-A1JK	E319
TCGA-D8-A1JI	E320
TCGA-D8-A1JN	E321
TCGA-BH-A1FN	E322
TCGA-D8-A1JB	E323
TCGA-BH-A1EY	E324
TCGA-B6-A0WZ	E325
TCGA-A2-A0YF	E326
TCGA-B6-A0WY	E327
TCGA-AR-A0U4	E328
TCGA-B6-A0WX	E329
TCGA-A2-A0YT	E330
TCGA-AN-A0XS	E331
TCGA-AO-A0J9	E332
TCGA-B6-A0IP	E333
TCGA-B6-A0IN	E334
TCGA-AO-A0J8	E335
TCGA-B6-A0IM	E336
TCGA-B6-A0IO	E337
TCGA-B6-A0IQ	E338
TCGA-AO-A0J2	E339
TCGA-AO-A0J6	E340
TCGA-AO-A0J5	E341
TCGA-AO-A0J3	E342
TCGA-AO-A0J4	E343
TCGA-AN-A0FL	E344
TCGA-AN-A0FD	E345
TCGA-A2-A0EY	E346
TCGA-AN-A0FF	E347
TCGA-A2-A0EV	E348
TCGA-A2-A0EX	E349
TCGA-A2-A0ET	E350
TCGA-AN-A0FK	E351
TCGA-AR-A0TP	E352
TCGA-BH-A0HP	E353
TCGA-B6-A0RT	E354
TCGA-AR-A0TZ	E355
TCGA-A2-A0T7	E356
TCGA-B6-A0RS	E357
TCGA-AN-A0FT	E358
TCGA-AN-A0FN	E359
TCGA-AN-A0FX	E360
TCGA-AN-A0G0	E361
TCGA-AN-A0FY	E362
TCGA-AN-A0FW	E363
TCGA-AN-A0FS	E364
TCGA-BH-A0HQ	E365
TCGA-BH-A0HU	E366
TCGA-BH-A0HW	E367
TCGA-BH-A0HO	E368
TCGA-B6-A0IG	E369
TCGA-B6-A0IE	E370
TCGA-B6-A0IJ	E371
TCGA-B6-A0IC	E372
TCGA-B6-A0IB	E373
TCGA-B6-A0I6	E374
TCGA-B6-A0I8	E375
TCGA-B6-A0I5	E376
TCGA-B6-A0IA	E377
TCGA-B6-A0I9	E378
TCGA-B6-A0I2	E379
TCGA-BH-A0HK	E380
TCGA-B6-A0RO	E381
TCGA-BH-A0HX	E382
TCGA-BH-A0HI	E383
TCGA-AR-A0TX	E384
TCGA-B6-A0RP	E385
TCGA-AR-A0TW	E386
TCGA-A2-A0T5	E387
TCGA-A2-A0SV	E388
TCGA-A1-A0SJ	E389
TCGA-A2-A0SW	E390
TCGA-A1-A0SH	E391
TCGA-A2-A0EN	E392
TCGA-A2-A0T6	E393
TCGA-A8-A075	E394
TCGA-A1-A0SO	E395
TCGA-A1-A0SP	E396
TCGA-AO-A0JG	E397
TCGA-A2-A0T1	E398
TCGA-A2-A0T0	E399
TCGA-AR-A0TR	E400
TCGA-BH-A0HF	E401
TCGA-BH-A0H9	E402
TCGA-BH-A0H6	E403
TCGA-BH-A0GZ	E404
TCGA-BH-A0H0	E405
TCGA-BH-A0GY	E406
TCGA-BH-A0HB	E407
TCGA-AO-A0JI	E408
TCGA-AO-A0JF	E409
TCGA-AO-A0JD	E410
TCGA-AO-A0JC	E411
TCGA-AO-A0JE	E412
TCGA-AO-A0JA	E413
TCGA-AO-A03L	E414
TCGA-AR-A0TQ	E415
TCGA-A8-A0AD	E416
TCGA-A8-A0A6	E417
TCGA-A8-A08O	E418
TCGA-A7-A0D9	E419
TCGA-A2-A0CT	E420
TCGA-A2-A0EU	E421
TCGA-BH-A0RX	E422
TCGA-BH-A0AW	E423
TCGA-BH-A0BA	E424
TCGA-BH-A0BJ	E425
TCGA-BH-A0B1	E426
TCGA-BH-A0B8	E427
TCGA-BH-A0B3	E428
TCGA-B6-A0RI	E429
TCGA-AQ-A04L	E430
TCGA-E9-A1N6	E431
TCGA-EW-A1OX	E432
TCGA-EW-A1P0	E433
TCGA-C8-A1HJ	E434
TCGA-D8-A1JM	E435
TCGA-D8-A1JE	E436
TCGA-BH-A1FE	E437
TCGA-D8-A1JH	E438
TCGA-D8-A1JF	E439
TCGA-D8-A1JG	E440
TCGA-BH-A1ET	E441
TCGA-BH-A1EV	E442
TCGA-BH-A1EW	E443
TCGA-BH-A1EU	E444
TCGA-BH-A0C3	E445
TCGA-E2-A15K	E446
TCGA-BH-A0DD	E447
TCGA-E2-A15K	E448
TCGA-E2-A15J	E449
TCGA-BH-A0BZ	E450
TCGA-AR-A0U2	E451
TCGA-AR-A24X	E452
TCGA-AR-A24W	E453
TCGA-AR-A255	E454
TCGA-AR-A256	E455
TCGA-AR-A251	E456
TCGA-AR-A24Z	E457
TCGA-AR-A250	E458
TCGA-AR-A252	E459
TCGA-E9-A1RF	E460
TCGA-E9-A227	E461
TCGA-E9-A1RE	E462
TCGA-E9-A228	E463
TCGA-E9-A226	E464
TCGA-E9-A229	E465
TCGA-E9-A22A	E466
TCGA-E9-A1RC	E467
TCGA-E9-A1N3	E468
TCGA-E9-A1RB	E469
TCGA-E9-A1RD	E470
TCGA-AN-A0XN	E471
TCGA-AR-A0TU	E472
TCGA-AN-A0XW	E473
TCGA-AR-A0U0	E474
TCGA-AN-A0XT	E475
TCGA-A2-A0YK	E476
TCGA-AN-A0XV	E477
TCGA-AN-A0XU	E478
TCGA-E9-A1QZ	E479
TCGA-E9-A22E	E480
TCGA-E9-A22G	E481
TCGA-E9-A22D	E482
TCGA-AR-A254	E483
TCGA-E9-A22B	E484
TCGA-E9-A22H	E485
TCGA-C8-A278	E486
TCGA-BH-A0WA	E487
TCGA-BH-A0W5	E488
TCGA-E9-A1R6	E489
TCGA-BH-A1F5	E490
TCGA-AO-A1KS	E491
TCGA-AC-A23E	E492
TCGA-A2-A1FX	E493
TCGA-BH-A1F2	E494
TCGA-BH-A1F8	E495
TCGA-B6-A1KN	E496
TCGA-D8-A1XM	E497
TCGA-D8-A1Y0	E498
TCGA-D8-A1Y1	E499
TCGA-E9-A1R3	E500
TCGA-D8-A1XU	E501
TCGA-E2-A1L6	E502
TCGA-EW-A1J1	E503
TCGA-D8-A1JT	E504
TCGA-EW-A1IY	E505
TCGA-D8-A1JC	E506
TCGA-D8-A1J8	E507
TCGA-D8-A1J9	E508
TCGA-D8-A1JA	E509
TCGA-A8-A07B	E510
TCGA-A8-A08B	E511
TCGA-A8-A094	E512
TCGA-A8-A08P	E513
TCGA-D8-A27K	E514
TCGA-D8-A27P	E515
TCGA-D8-A27H	E516
TCGA-D8-A27N	E517
TCGA-D8-A27L	E518
TCGA-GM-A2DD	E519
TCGA-GM-A2DK	E520
TCGA-E9-A2JS	E521
TCGA-AR-A2LK	E522
TCGA-AR-A2LL	E523
TCGA-AR-A2LM	E524
TCGA-EW-A2FV	E525
TCGA-GM-A2DF	E526
TCGA-E2-A1LG	E527
TCGA-E9-A1N4	E528
TCGA-AC-A2FF	E529
TCGA-EW-A2FS	E530
TCGA-AC-A2FG	E531
TCGA-D8-A27V	E532
TCGA-D8-A1XV	E533
TCGA-D8-A1XL	E534
TCGA-D8-A1XW	E535
TCGA-D8-A1XO	E536
TCGA-D8-A1XS	E537
TCGA-D8-A1XT	E538
TCGA-D8-A1XR	E539
TCGA-A2-A259	E540
TCGA-C8-A26W	E541
TCGA-D8-A1XQ	E542
TCGA-C8-A273	E543
TCGA-D8-A27F	E544
TCGA-C8-A274	E545
TCGA-C8-A26Y	E546
TCGA-C8-A26Z	E547
TCGA-D8-A27E	E548
TCGA-C8-A275	E549
TCGA-BH-A208	E550
TCGA-BH-A204	E551
TCGA-B6-A1KC	E552
TCGA-AC-A23H	E553
TCGA-E9-A1RH	E554
TCGA-C8-A27A	E555
TCGA-C8-A27B	E556
TCGA-C8-A26X	E557
TCGA-D8-A1X8	E558
TCGA-D8-A1XK	E559
TCGA-BH-A201	E560
TCGA-BH-A202	E561
TCGA-D8-A1JJ	E562
TCGA-D8-A1X7	E563
TCGA-D8-A1XJ	E564
TCGA-D8-A1X6	E565
TCGA-AR-A24T	E566
TCGA-AR-A24O	E567
TCGA-AR-A24V	E568
TCGA-AR-A24R	E569
TCGA-AR-A24S	E570
TCGA-AR-A24U	E571
TCGA-AR-A24P	E572
TCGA-AR-A24Q	E573
TCGA-E2-A106	E574
TCGA-AO-A12C	E575
TCGA-BH-A0HY	E576
TCGA-AC-A2B8	E577
TCGA-E9-A243	E578
TCGA-AQ-A0Y5	E579
TCGA-E9-A247	E580
TCGA-E9-A244	E581
TCGA-E9-A248	E582
TCGA-E9-A249	E583
TCGA-E9-A24A	E584
TCGA-AR-A24H	E585
TCGA-AC-A23C	E586
TCGA-A7-A26I	E587
TCGA-AR-A24L	E588
TCGA-AR-A24K	E589
TCGA-AR-A24M	E590
TCGA-A2-A25B	E591
TCGA-A7-A26F	E592
TCGA-A2-A25E	E593
TCGA-A7-A26E	E594
TCGA-A7-A26G	E595
TCGA-A2-A25F	E596
TCGA-A2-A25C	E597
TCGA-AO-A0JM	E598
TCGA-B6-A0RG	E599
TCGA-AO-A0JL	E600
TCGA-B6-A0RE	E601
TCGA-AO-A0JJ	E602
TCGA-A7-A0DB	E603
TCGA-A8-A07P	E604
TCGA-A8-A076	E605
TCGA-A8-A09K	E606
TCGA-A8-A08F	E607
TCGA-A8-A09X	E608
TCGA-A8-A08T	E609
TCGA-A8-A07F	E610
TCGA-A8-A08C	E611
TCGA-A8-A06T	E612
TCGA-A8-A081	E613
TCGA-AN-A046	E614
TCGA-AN-A041	E615
TCGA-AN-A04A	E616
TCGA-AN-A04C	E617
TCGA-AN-A04D	E618
TCGA-AO-A03O	E619
TCGA-A2-A04P	E620
TCGA-A2-A04Q	E621
TCGA-A2-A04T	E622
TCGA-D8-A1Y2	E623
TCGA-D8-A1Y3	E624
TCGA-E2-A1LI	E625
TCGA-BH-A209	E626
TCGA-D8-A1X9	E627
TCGA-E2-A1LS	E628
TCGA-E9-A295	E629
TCGA-D8-A27R	E630
TCGA-D8-A27T	E631
TCGA-E9-A1R0	E632
TCGA-GI-A2C8	E633
TCGA-D8-A27W	E634
TCGA-A2-A1FZ	E635
TCGA-BH-A1FU	E636
TCGA-EW-A1P8	E637
TCGA-A2-A0D4	E638
TCGA-A8-A07O	E639
TCGA-A8-A06Z	E640
TCGA-A8-A06N	E641
TCGA-A8-A085	E642
TCGA-A8-A08I	E643
TCGA-A8-A091	E644
TCGA-A8-A08J	E645
TCGA-A8-A06O	E646
TCGA-A8-A086	E647
TCGA-A7-A0CD	E648
TCGA-A8-A082	E649
TCGA-A8-A08X	E650
TCGA-BH-A0AY	E651
TCGA-A7-A0CH	E652
TCGA-AO-A03T	E653
TCGA-AQ-A04J	E654
TCGA-A2-A04V	E655
TCGA-A2-A25D	E656
TCGA-A2-A25A	E657
TCGA-BH-A28Q	E658
TCGA-D8-A27G	E659
TCGA-A7-A26H	E660
TCGA-D8-A27I	E661
TCGA-D8-A27M	E662
TCGA-E9-A1NE	E663
TCGA-D8-A1XZ	E664
TCGA-AC-A2FB	E665
TCGA-A8-A09W	E666
TCGA-A8-A06U	E667
TCGA-A8-A06Y	E668
TCGA-A8-A0A4	E669
TCGA-BH-A0BV	E670
TCGA-A8-A07L	E671
TCGA-AN-A0FV	E672
TCGA-A2-A0CY	E673
TCGA-A2-A0D1	E674
TCGA-A2-A0CZ	E675
TCGA-A2-A0EM	E676
TCGA-A2-A0EO	E677
TCGA-A2-A0ER	E678
TCGA-AN-A0AL	E679
TCGA-A8-A09B	E680
TCGA-A2-A0EQ	E681
TCGA-BH-A0BD	E682
TCGA-AN-A0AT	E683
TCGA-AN-A0AM	E684
TCGA-A8-A09V	E685
TCGA-A8-A0AB	E686
TCGA-A8-A07S	E687
TCGA-A8-A07R	E688
TCGA-A8-A07G	E689
TCGA-A8-A07U	E690
TCGA-A8-A097	E691
TCGA-A8-A08R	E692
TCGA-AN-A0FJ	E693
TCGA-AN-A0AK	E694
TCGA-A8-A07W	E695
TCGA-A7-A0CE	E696
TCGA-A7-A0DC	E697
TCGA-A8-A079	E698
TCGA-A8-A06P	E699
TCGA-A8-A084	E700
TCGA-A8-A095	E701
TCGA-A8-A09G	E702
TCGA-E9-A1N8	E703
TCGA-E2-A1IL	E704
TCGA-E2-A1IU	E705
TCGA-EW-A1P5	E706
TCGA-EW-A1P4	E707
TCGA-EW-A1OZ	E708
TCGA-E9-A1NA	E709
TCGA-EW-A1IX	E710
TCGA-GM-A2DH	E711
TCGA-D8-A1XY	E712
TCGA-E9-A1NG	E713
TCGA-BH-A1FL	E714
TCGA-C8-A1HE	E715
TCGA-A2-A0D2	E716
TCGA-A8-A08S	E717
TCGA-A1-A0SM	E718
TCGA-A8-A0A2	E719
TCGA-E2-A153	E720
TCGA-C8-A133	E721
TCGA-E2-A150	E722
TCGA-E2-A14P	E723
TCGA-E2-A152	E724
TCGA-A7-A26J	E725
TCGA-BH-A1EO	E726
TCGA-BH-A1FG	E727
TCGA-C8-A26V	E728
TCGA-C8-A12Y	E729
TCGA-AR-A1AH	E730
TCGA-BH-A0BO	E731
TCGA-BH-A18I	E732
TCGA-AR-A24N	E733
TCGA-AR-A1AR	E734
TCGA-B6-A0IK	E735
TCGA-B6-A0WW	E736
TCGA-B6-A0X1	E737
TCGA-B6-A0WT	E738
TCGA-B6-A0X5	E739
TCGA-AR-A0U3	E740
TCGA-B6-A0X4	E741
TCGA-B6-A0WV	E742
TCGA-E9-A1R2	E743
TCGA-E9-A1NF	E744
TCGA-E9-A1N9	E745
TCGA-E9-A1NI	E746
TCGA-E9-A1NH	E747
TCGA-E9-A1R4	E748
TCGA-EW-A1OW	E749
TCGA-EW-A1OY	E750
TCGA-E9-A1ND	E751
TCGA-EW-A1OV	E752
TCGA-E2-A1LK	E753
TCGA-E9-A1N5	E754
TCGA-A2-A0CP	E755
TCGA-E9-A245	E756
TCGA-EW-A1P3	E757
TCGA-EW-A1PG	E758
TCGA-EW-A1P6	E759
TCGA-EW-A1PA	E760
TCGA-EW-A2FW	E761
TCGA-AC-A2FK	E762
TCGA-E9-A1R7	E763
TCGA-AC-A2FO	E764
TCGA-EW-A1PH	E765
TCGA-E9-A1R5	E766
TCGA-BH-A203	E767
TCGA-E9-A1RI	E768
TCGA-BH-A1FH	E769
TCGA-BH-A1FM	E770
TCGA-BH-A1FJ	E771
TCGA-E2-A1II	E772
TCGA-E2-A1IJ	E773
TCGA-E2-A1LL	E774
TCGA-E2-A1IK	E775
TCGA-C8-A1HG	E776
TCGA-B6-A0X0	E777
TCGA-BH-A18G	E778
TCGA-E2-A154	E779
TCGA-C8-A137	E780
