# Supplementary material for: Master Regulators of Signaling Pathways: An Application to the Analysis of Gene Regulation in Breast Cancer
Source: Front Genet. 2019 Dec 3;10:1180. doi: 10.3389/fgene.2019.01180 (PMC6902642; doi:10.3389/fgene.2019.01180)
Supplement: Supplementary file 2 [file DataSheet_2.xlsx]

## Sheet: Hoja1
Frontiers in Genetics
Master Regulators of Signaling Pathways: An Application to the Analysis of Gene Regulation in Breast Cancer
Diana Tapia-Carrillo, Hugo Tovar, Tadeo E. Velazquez-Caldelas and Enrique Hernandez-Lemus
doi: 10.3389/fgene.2019.01180
S.2 List of input MARINA Transcription factor genes obtenined from www.tfcheckpoint.org
List start
———————————————————————————————————————————————————————————————————
AEBP2
AHR
AIRE
AKNA
ALS2CR8
ALX3
APEX1
ARID3A
ARID3B
ARID5A
ARID5B
ARNT2
ARNTL2
ARNTL
ARNT
AR
ASCL2
ATF1
ATF2
ATF3
ATF4
ATF5
ATF6B
ATF6
ATF7
BACH1
BACH2
BARX2
BATF3
BATF
BBX
BCL11A
BCL11B
BCL6B
BCL6
BCLAF1
BHLHA15
BHLHE22
BHLHE40
BHLHE41
BNC2
BRIP1
BTBD11
BTBD3
C11orf9
C1orf61
C1orf85
C2orf3
C5orf41
CAMTA1
CASZ1
CDC5L
CEBPA
CEBPB
CEBPD
CEBPG
CEBPZ
CIC
CLOCK
CNBP
CNOT3
CREB1
CREB3L1
CREB3L2
CREB3L4
CREB3
CREB5
CREBL2
CREM
CRX
CSDA
CSRNP1
CSRNP2
CSRNP3
CTBP2
CTCFL
CTCF
CTNNBL1
CUX1
DBP
DBX2
DDIT3
DEAF1
DENND4A
DIDO1
DLX3
DLX4
DLX5
DLX6
DMBX1
DMRT2
DMTF1
DPF1
E2F1
E2F2
E2F3
E2F4
E2F5
E2F6
E4F1
EAF2
EBF1
EBF2
EBF3
EBF4
EED
EGR1
EGR2
EGR3
EHF
ELF1
ELF2
ELF3
ELF4
ELF5
ELK1
ELK3
ELK4
EMX2
EN1
EN2
ENO1
EOMES
EPAS1
ERF
ERG
ESR2
ESRRA
ESRRG
ESX1
ETS1
ETS2
ETV1
ETV2
ETV3
ETV4
ETV5
ETV6
ETV7
EWSR1
FAM48A
FLI1
FOSB
FOSL1
FOSL2
FOXA1
FOXC1
FOXC2
FOXD1
FOXD2
FOXD4L1
FOXD4L5
FOXD4L6
FOXD4
FOXF1
FOXF2
FOXH1
FOXI1
FOXI2
FOXJ2
FOXJ3
FOXK1
FOXK2
FOXL1
FOXM1
FOXN1
FOXN2
FOXN3
FOXO1
FOXO4
FOXP1
FOXP2
FOXP3
FOXP4
FOXQ1
FOXS1
FUBP1
FUBP3
GABPA
GATA2
GATA3
GATA6
GCM1
GFI1
GLI1
GLI2
GLI3
GLIS1
GLIS2
GLIS3
GMEB1
GMEB2
GPER
GRHL1
GRHL2
GRHL3
GRLF1
GSC
GZF1
HAND2
HBP1
HDGF
HES1
HES2
HES4
HES6
HESX1
HEY2
HEYL
HHEX
HIC1
HIC2
HIF1A
HIF3A
HINFP
HIVEP1
HIVEP2
HIVEP3
HLF
HLTF
HLX
HMBOX1
HMG20A
HMGA1
HMGA2
HNF1A
HNF4G
HNRNPAB
HNRNPK
HOMEZ
HOXA10
HOXA11
HOXA13
HOXA1
HOXA2
HOXA3
HOXA4
HOXA5
HOXA6
HOXA7
HOXA9
HOXB2
HOXB3
HOXB4
HOXB5
HOXB6
HOXB7
HOXB8
HOXB9
HOXC10
HOXC11
HOXC13
HOXC4
HOXC5
HOXC6
HOXC8
HOXD10
HOXD1
HOXD3
HOXD4
HOXD8
HOXD9
HR
HSF1
HSF2
HSF4
HTATIP2
IER2
IFI16
IKZF1
IKZF2
IKZF5
IRF1
IRF2
IRF3
IRF4
IRF5
IRF6
IRF7
IRF8
IRF9
IRX1
IRX2
IRX3
IRX5
IRX6
JARID2
JDP2
JUNB
JUND
JUN
KCNIP3
KHSRP
KLF10
KLF11
KLF12
KLF13
KLF14
KLF15
KLF16
KLF1
KLF2
KLF3
KLF4
KLF5
KLF6
KLF7
KLF8
KLF9
LCORL
LEF1
LHX4
LHX6
LITAF
LMO2
LMX1B
LOC729991-MEF2B
LRRFIP1
LZTFL1
MACC1
MAFB
MAFF
MAFG
MAFK
MAF
MAX
MAZ
MECOM
MEF2A
MEF2B
MEF2C
MEF2D
MEIS1
MEIS2
MEOX1
MEOX2
MESP1
MESP2
MGA
MITF
MLL
MLXIPL
MLXIP
MLX
MNT
MSC
MSX1
MSX2
MTF1
MTF2
MXD1
MXD3
MXD4
MXI1
MYBL1
MYB
MYCL1
MYCN
MYC
MYEF2
MYPOP
MZF1
NACC1
NANOG
NEUROD2
NEUROG2
NFAT5
NFATC1
NFATC2
NFATC3
NFATC4
NFE2L1
NFE2L2
NFE2L3
NFIA
NFIB
NFIC
NFIL3
NFIX
NFKB1
NFKB2
NFKBIZ
NFX1
NFXL1
NFYA
NFYC
NHLH1
NKRF
NKX2-8
NKX3-1
NKX3-2
NKX6-1
NPAS1
NPAS2
NPAS3
NPAS4
NR0B1
NR1D1
NR1D2
NR1H2
NR1H3
NR1I2
NR1I3
NR2C1
NR2C2
NR2E1
NR2E3
NR2F1
NR2F2
NR2F6
NR3C1
NR3C2
NR4A1
NR4A2
NR5A2
NR6A1
NRF1
NRG1
NRL
ONECUT2
OSR1
OSR2
OVOL1
OVOL2
PARP1
PATZ1
PAX6
PAX8
PAX9
PBX1
PBX2
PBX3
PBX4
PCGF6
PEG3
PGS1
PHF10
PHF20
PHF6
PHF7
PITX1
PKNOX1
PLAG1
PLAGL1
PLAGL2
POU2F1
POU2F2
POU2F3
POU3F1
POU3F2
POU4F3
POU5F1
POU6F1
POU6F2
PPARA
PPARD
PRDM10
PRDM14
PRDM15
PRDM16
PRDM1
PRDM2
PRDM4
PRDM5
PREB
PROX1
PRRX1
PRRX2
PURA
PURB
RAI1
RARA
RARB
RARG
RAX2
RBPJL
RBPJ
RELA
RELB
REL
REST
RFX1
RFX2
RFX3
RFX4
RFX5
RFX7
RNF112
RNF141
RNF2
RORA
RORC
RREB1
RUNX1
RUNX2
RUNX3
RXRA
RXRB
SALL1
SALL2
SALL4
SATB1
SATB2
SCML4
SCRT1
SHOX2
SHOX
SIM2
SIX2
SIX4
SIX5
SKIL
SMAD1
SMAD2
SMAD3
SMAD4
SMAD5
SMAD6
SNAI1
SNAI2
SNAI3
SOHLH1
SOHLH2
SON
SOX10
SOX12
SOX13
SOX15
SOX17
SOX18
SOX4
SOX5
SOX7
SOX8
SOX9
SP110
SP1
SP2
SP3
SP4
SP5
SP6
SPDEF
SPI1
SPIC
SREBF1
SREBF2
SRF
STAT1
STAT2
STAT3
STAT4
STAT5A
STAT5B
STAT6
SUZ12
TAL1
TBPL1
TBX15
TBX18
TBX19
TBX1
TBX21
TBX2
TBX3
TBX5
TBX6
TCF12
TCF15
TCF20
TCF21
TCF3
TCF4
TCF7L1
TCF7L2
TCF7
TCFL5
TEAD1
TEAD2
TEAD4
TEF
TFAM
TFAP2A
TFAP2B
TFAP2C
TFAP2E
TFAP4
TFCP2L1
TFCP2
TFDP1
TFDP2
TFDP3
TFE3
TFEB
TFEC
TGFB1I1
TGIF1
THAP11
THRA
THRB
TOX2
TOX3
TP53
TP73
TRPS1
TSC22D1
TSHZ1
TSHZ2
TSHZ3
TULP1
TULP4
TXK
UBP1
USF1
USF2
VAX2
VDR
VENTX
VEZF1
XBP1
YBX1
YY1
YY2
ZBED1
ZBTB10
ZBTB16
ZBTB17
ZBTB1
ZBTB20
ZBTB2
ZBTB33
ZBTB42
ZBTB45
ZBTB4
ZBTB5
ZBTB7A
ZBTB7B
ZC3H8
ZEB1
ZEB2
ZFAND3
ZFAT
ZFHX3
ZFP161
ZFP1
ZFP37
ZFP42
ZFP90
ZFX
ZFY
ZGPAT
ZHX2
ZHX3
ZIC2
ZKSCAN3
ZKSCAN5
ZMYND8
ZNF10
ZNF117
ZNF124
ZNF131
ZNF132
ZNF133
ZNF134
ZNF135
ZNF136
ZNF138
ZNF140
ZNF143
ZNF148
ZNF154
ZNF155
ZNF157
ZNF165
ZNF174
ZNF175
ZNF177
ZNF187
ZNF189
ZNF18
ZNF193
ZNF19
ZNF202
ZNF205
ZNF214
ZNF215
ZNF217
ZNF219
ZNF224
ZNF22
ZNF230
ZNF238
ZNF239
ZNF23
ZNF24
ZNF250
ZNF251
ZNF252
ZNF256
ZNF263
ZNF267
ZNF268
ZNF274
ZNF281
ZNF284
ZNF292
ZNF295
ZNF300
ZNF302
ZNF304
ZNF317
ZNF322A
ZNF323
ZNF326
ZNF333
ZNF34
ZNF350
ZNF354A
ZNF354C
ZNF35
ZNF367
ZNF37A
ZNF382
ZNF384
ZNF395
ZNF41
ZNF423
ZNF429
ZNF431
ZNF433
ZNF43
ZNF45
ZNF467
ZNF468
ZNF470
ZNF492
ZNF496
ZNF512B
ZNF513
ZNF517
ZNF536
ZNF580
ZNF589
ZNF592
ZNF639
ZNF642
ZNF652
ZNF668
ZNF673
ZNF674
ZNF687
ZNF692
ZNF69
ZNF711
ZNF720
ZNF746
ZNF76
ZNF7
ZNF804A
ZNF821
ZNF84
ZNF85
ZNF8
ZNF91
ZNF92
ZNF93
ZNF98
ZNRD1
ZSCAN12
ZSCAN21
ZSCAN4
