# Supplementary material for: Master Regulators of Signaling Pathways: An Application to the Analysis of Gene Regulation in Breast Cancer
Source: Front Genet. 2019 Dec 3;10:1180. doi: 10.3389/fgene.2019.01180 (PMC6902642; doi:10.3389/fgene.2019.01180)
Supplement: Supplementary file 3 [file DataSheet_3.xlsx]

## Sheet: Hoja1
Frontiers in Genetics
Master Regulators of Signaling Pathways: An Application to the Analysis of Gene Regulation in Breast Cancer
Diana Tapia-Carrillo, Hugo Tovar, Tadeo E. Velazquez-Caldelas and Enrique Hernandez-Lemus
doi: 10.3389/fgene.2019.01180
S.3 This list contains the genes of molecular signature from KEGG signal transduction pathways category.
List start
———————————————————————————————————————————————————————————————————
ABCC1
ABCC4
ABL1
ABL2
ACACA
ACACB
ACER2
ACOX1
ACOX3
ACTA2
ACTB
ACTG1
ACVR1
ACVR1B
ACVR2A
ACVR2B
ACVR2B-AS1
ADAM17
ADCY3
ADCY4
ADCY5
ADCY6
ADCY7
ADCY9
ADCYAP1R1
ADIPOR1
ADIPOR2
ADORA1
ADORA2A
ADORA2A-AS1
ADORA2B
ADORA3
ADRA1A
ADRA1D
ADRA2A
ADRA2B
ADRA2C
ADRB1
ADRB2
ADRBK1
ADRBK2
AGAP2
AGAP2-AS1
AGPAT1
AGPAT2
AGPAT3
AGPAT4
AGPAT4-IT1
AGPAT5
AGTR1
AKT1
AKT1S1
AKT2
AKT3
ALDOA
AMH
AMOT
ANGPT2
AOX1
APBB1IP
APC
APC2
APH1A
APH1B
APLN
APLNR
ARAF
ARAP3
ARF1
ARF6
ARNT
ARRB1
ARRB2
ASAH1
ASAH2
ATF2
ATF4
ATF6B
ATG12
ATM
ATP1A1
ATP1A1-AS1
ATP1A3
ATP1A4
ATP1B1
ATP1B2
ATP1B3
ATP1B4
ATP2A2
ATP2A3
ATP2B1
ATP2B4
ATP6V1A
ATP6V1B2
ATP6V1C1
ATP6V1C2
ATP6V1D
ATP6V1E1
ATP6V1E2
ATP6V1F
ATP6V1G1
ATP6V1G2
ATP6V1H
AVPR1A
AVPR2
AXIN1
AXIN2
BAD
BAG4
BAMBI
BAX
BBC3
BCAR1
BCL10
BCL2
BCL2L11
BCL2L1
BCL3
BCL6
BDKRB1
BDKRB2
BDNF
BDNF-AS
BECN1
BID
BIRC2
BIRC5
BLNK
BMP2
BMP4
BMP5
BMP6
BMP7
BMP8A
BMP8B
BMPR1A
BMPR2
BOC
BRAF
BRAP
BRCA1
BTC
BTK
BTRC
CAB39
CAB39L
CACNA1A
CACNA1C
CACNA1D
CACNA1E
CACNA1F
CACNA1I
CACNA2D1
CACNA2D2
CACNA2D4
CACNB2
CACNB3
CACNB4
CACNG4
CACYBP
CALM1
CALM2
CALM3
CALML3
CALML4
CAMK2A
CAMK2D
CAMK2G
CAMK4
CAMKK2
CARD10
CARD11
CARD14
CASP10
CASP3
CASP7
CASP8
CASP9
CAT
CBL
CBLB
CBLC
CCL13
CCL19
CCL20
CCL2
CCL21
CCL4
CCL5
CCNA1
CCNA2
CCNB1
CCNB2
CCNB3
CCND1
CCND2
CCND3
CCNE1
CCNE2
CCNG2
CD14
CD36
CD40
CDC25B
CDC37
CDC42
CDH1
CDIPT
CDK2
CDK4
CDK6
CDKN1A
CDKN1B
CDKN2B
CDKN2B-AS1
CDKN2D
CDON
CDS1
CDS2
CEBPB
CFLAR
CHAD
CHD8
CHRD
CHRM1
CHRM3
CHRM5
CHRNA7
CHUK
CIR1
CISH
CLIP1
CNGA1
CNGA4
CNGB1
CNR1
CNTF
COL1A1
COL1A2
COL4A1
COL4A2
COL4A4
COL4A5
COL4A6
COL6A1
COL6A2
COL6A3
COL6A6
COL9A2
COL9A3
COMP
CPT1A
CPT1B
CPT1C
CRB1
CRB2
CREB1
CREB3
CREB3L1
CREB3L2
CREB3L4
CREB5
CREBBP
CRK
CRKL
CRLF2
CRTC2
CSF1
CSF1R
CSF2RA
CSF2RB
CSF3R
CSNK1A1
CSNK1D
CSNK1E
CSNK1G1
CSNK1G2
CSNK1G3
CSNK2A1
CSNK2A2
CSNK2B
CTBP1
CTBP2
CTF1
CTGF
CTNNA1
CTNNB1
CTNNBIP1
CTNND1
CTSD
CUL1
CUL2
CUL3
CX3CL1
CXCL10
CXCL12
CXCL1
CXCL2
CXCL3
CXCR2
CXXC4
CYSLTR1
CYSLTR2
CYTH1
CYTH2
CYTH3
CYTH4
DAAM1
DAAM2
DAB2IP
DAXX
DCN
DDIT3
DDIT4
DDX58
DEGS1
DEGS2
DEPDC5
DGKA
DGKB
DGKD
DGKE
DGKG
DGKH
DGKI
DGKQ
DGKZ
DHH
DKK1
DKK2
DKK4
DLG1
DLG2
DLG3
DLG4
DLL1
DLL4
DNM1
DNM1L
DNM2
DNM3
DOCK4
DRD1
DRD2
DTX1
DTX2
DTX3
DTX3L
DTX4
DUSP10
DUSP1
DUSP16
DUSP2
DUSP3
DUSP4
DUSP5
DUSP6
DUSP7
DUSP8
DVL1
DVL2
DVL3
E2F4
E2F5
ECSIT
EDN1
EDNRA
EDNRB
EEF2
EEF2K
EFNA1
EFNA3
EFNA4
EFNA5
EGFR
EGLN1
EGLN2
EGLN3
EGR1
EIF4B
EIF4E
EIF4E2
EIF4EBP1
ELAVL1
ELK1
ELK4
ENO1
ENO2
ENO3
EP300
EPHA2
EPO
EPOR
ERBB2
ERBB3
ERBB4
ERC1
ETS1
ETS2
EVC2
EVC
EXOC2
F2R
F2RL3
FADD
FARP2
FAS
FASLG
FASN
FBP1
FBXO25
FBXO32
FBXW11
FCER1A
FCER1G
FFAR2
FGF10
FGF11
FGF12
FGF13
FGF14
FGF1
FGF19
FGF2
FGF5
FGF7
FGF9
FGFR1
FGFR2
FGFR3
FGFR4
FIGF
FLCN
FLNA
FLNB
FLT1
FLT4
FN1
FNIP1
FNIP2
FOSL1
FOXO1
FOXO4
FRAT1
FRAT2
FRMD6
FST
FXYD1
FXYD2
FYB
FYN
FZD10
FZD1
FZD2
FZD3
FZD4
FZD5
FZD6
FZD7
FZD8
FZD9
G6PC3
G6PC
GAB1
GAB2
GABARAP
GABARAPL1
GABARAPL2
GABBR1
GADD45A
GADD45B
GADD45G
GAPDH
GAS1
GDF5
GDF6
GFAP
GHRL
GIPR
GLI1
GLI2
GLI3
GNA11
GNA12
GNA13
GNA14
GNA15
GNAI2
GNAI3
GNAL
GNAO1
GNAQ
GNAS
GNAS-AS1
GNB1
GNB2
GNB3
GNB4
GNB5
GNG10
GNG11
GNG12
GNG2
GNG3
GNG4
GNG5
GNG7
GNGT1
GNGT2
GPC4
GPR161
GRB10
GRB2
GRIA2
GRIA3
GRIA4
GRIN1
GRIN2C
GRIN2D
GRIN3A
GRM1
GRM2
GRM6
GRM7
GRM8
GSK3B
GTF2I
GTF2IRD1
GUCY1A2
GUCY1A3
GUCY1B3
GYS1
HBEGF
HCN2
HDAC1
HDAC2
HDAC4
HDAC5
HES1
HGF
HIF1A
HK1
HK2
HKDC1
HMGCR
HOMER1
HOMER2
HOMER3
HRAS
HRH1
HRH2
HSP90AA1
HSP90AB1
HSP90B1
HSPA1A
HSPA1B
HSPA1L
HSPA6
HSPA8
HSPB1
HTR1D
HTR1F
HTR2B
HTR7
ICAM1
ID1
ID2
ID3
ID4
IFNAR1
IFNAR2
IFNG
IFNGR1
IFNGR2
IGF1
IGF1R
IKBKB
IKBKG
IL10
IL10RA
IL10RB
IL11
IL11RA
IL12A
IL12RB1
IL12RB2
IL13RA1
IL13RA2
IL15RA
IL17D
IL18R1
IL1B
IL1R1
IL1R2
IL20RA
IL22RA1
IL23A
IL23R
IL24
IL27RA
IL2RA
IL2RB
IL2RG
IL3RA
IL4R
IL5RA
IL6R
IL6ST
IL7
IL9R
IMPA1
IMPAD1
INADL
INHBA
INHBA-AS1
INHBB
INPP1
INPP4A
INPP4B
INPP5A
INPP5B
INPP5D
INPP5E
INPP5F
INPP5J
INPP5K
INPPL1
INSR
INVS
IP6K1
IP6K2
IPMK
IPPK
IRAK1
IRAK4
IRF9
IRS1
IRS2
IRS4
ITCH
ITGA10
ITGA11
ITGA1
ITGA2
ITGA2B
ITGA3
ITGA4
ITGA5
ITGA6
ITGA8
ITGA9
ITGAL
ITGAV
ITGB1
ITGB2
ITGB3
ITGB4
ITGB5
ITGB6
ITGB7
ITGB8
ITPK1
ITPK1-AS1
ITPKA
ITPKB
ITPKC
ITPR1
ITPR2
ITPR3
JAG1
JAG2
JAK1
JAK2
JAK3
JMJD7-PLA2G4B
JUN
JUNB
JUND
KAT2A
KAT2B
KCNJ8
KCNMA1
KCNMB1
KCNMB2
KCNMB3
KCNMB4
KDR
KIF3A
KIF7
KITLG
KLF2
KRAS
KRIT1
KSR1
KSR2
LAMA1
LAMA2
LAMA3
LAMA4
LAMA5
LAMB1
LAMB2
LAMB3
LAMC1
LAMC2
LAT
LATS1
LATS2
LCK
LCP2
LDHA
LEF1
LEFTY1
LEFTY2
LEPR
LFNG
LIF
LIFR
LIMD1
LLGL1
LLGL2
LPAR1
LPAR2
LPAR4
LPAR5
LPAR6
LPIN1
LRP5
LRP6
LTA
LTB
LTB4R2
LTBP1
LTBR
LY96
LYN
MAGI1
MAGI2
MAGI3
MALT1
MAML1
MAML2
MAML3
MAP2K1
MAP2K2
MAP2K3
MAP2K4
MAP2K5
MAP2K6
MAP2K7
MAP3K11
MAP3K1
MAP3K12
MAP3K13
MAP3K14
MAP3K14-AS1
MAP3K2
MAP3K3
MAP3K4
MAP3K5
MAP3K6
MAP3K7
MAP3K8
MAP4K1
MAP4K2
MAP4K3
MAP4K4
MAPK10
MAPK11
MAPK1
MAPK12
MAPK13
MAPK14
MAPK3
MAPK7
MAPK8
MAPK8IP1
MAPK8IP2
MAPK8IP3
MAPK9
MAPKAP1
MAPKAPK2
MAPKAPK3
MAPKAPK5
MAPKAPK5-AS1
MAPT
MAX
MC2R
MCL1
MDM2
MECOM
MEF2A
MEF2B
MEF2C
MEF2D
MET
MFNG
MIOS
MKNK1
MKNK2
MLKL
MLLT4
MLLT4-AS1
MLST8
MLYCD
MMP14
MPL
MPP5
MRAS
MRVI1
MS4A2
MTCP1
MTM1
MTMR1
MTMR14
MTMR2
MTMR3
MTMR4
MTMR6
MTMR7
MTMR8
MTOR
MYB
MYC
MYD88
MYL4
MYL9
MYLK
MYLK3
NBL1
NCK1
NCK2
NCOR2
NCSTN
NF1
NF2
NFATC1
NFATC2
NFATC3
NFATC4
NFKB1
NFKB2
NFKBIA
NGF
NGFR
NKD1
NKD2
NLK
NOD2
NODAL
NOG
NOS2
NOS3
NOTCH1
NOTCH2
NOTCH3
NOTCH4
NPPA
NPR1
NPR2
NPRL2
NPRL3
NR4A1
NRAS
NRF1
NRG1
NRG2
NSMAF
NTF3
NTF4
NTRK1
NTRK2
NUMB
NUMBL
OCRL
ORAI1
ORAI2
ORAI3
OSM
OSMR
OXTR
P2RX4
P2RX5
P2RX7
P2RY1
PAK1
PAK2
PAK3
PAK4
PAK6
PAK7
PARD3
PARD6A
PARD6G
PARD6G-AS1
PARP1
PCK2
PDE1A
PDE1B
PDE1C
PDE2A
PDE3A
PDE3B
PDE4A
PDE4B
PDE4C
PDE5A
PDGFA
PDGFB
PDGFC
PDGFD
PDGFRA
PDGFRB
PDHA1
PDHB
PDK1
PDPK1
PFKFB2
PFKFB4
PFKL
PFKM
PFKP
PFN1
PFN2
PFN4
PGAM5
PGF
PGK1
PHKA1
PHKA2
PHKB
PHKG2
PHLPP1
PHLPP2
PI4K2A
PI4K2B
PI4KA
PI4KB
PIAS1
PIAS2
PIAS3
PIAS4
PIK3AP1
PIK3C2A
PIK3C2B
PIK3C2G
PIK3C3
PIK3CA
PIK3CB
PIK3CD
PIK3CG
PIK3R1
PIK3R2
PIK3R3
PIK3R4
PIK3R5
PIK3R6
PIKFYVE
PIM1
PIP4K2A
PIP4K2B
PIP4K2C
PIP5K1A
PIP5K1B
PIP5K1C
PKN1
PKN2
PKN3
PLA1A
PLA2G10
PLA2G12A
PLA2G16
PLA2G4A
PLA2G4C
PLA2G4F
PLA2G5
PLA2G6
PLAT
PLAU
PLCB1
PLCB2
PLCB3
PLCB4
PLCD1
PLCD3
PLCE1
PLCG1
PLCG2
PLD1
PLD2
PLK1
PLK2
PLK3
PLK4
PORCN
PPAP2A
PPAP2B
PPAP2C
PPARA
PPARD
PPIF
PPIP5K1
PPIP5K2
PPM1A
PPM1B
PPP1CA
PPP1CB
PPP1CC
PPP1R12A
PPP1R1B
PPP2CA
PPP2CB
PPP2R1A
PPP2R1B
PPP2R2A
PPP2R2B
PPP2R2D
PPP2R3A
PPP2R3B
PPP2R3C
PPP2R5A
PPP2R5B
PPP2R5C
PPP2R5D
PPP2R5E
PPP3CA
PPP3CB
PPP3CC
PPP3R1
PPP5C
PRICKLE1
PRICKLE2
PRKAA1
PRKAB1
PRKAB2
PRKACA
PRKACB
PRKAG1
PRKAG2
PRKCA
PRKCB
PRKCE
PRKCG
PRKCI
PRKCZ
PRKD1
PRKD2
PRKD3
PRKG1
PRKG2
PRLR
PRMT1
PRR5
PRR5-ARHGAP8
PSEN1
PSEN2
PSENEN
PTAFR
PTCH1
PTCH2
PTCRA
PTEN
PTGER2
PTGFR
PTK2
PTK2B
PTPN11
PTPN2
PTPN5
PTPN6
PTPN7
PXN
RAB10
RAB11B
RAB14
RAB2A
RAB5A
RAB5B
RAB5C
RAB8A
RAC1
RAC2
RAC3
RAF1
RAG1
RALA
RALB
RALBP1
RALGDS
RAP1A
RAP1B
RAP1GAP
RAPGEF1
RAPGEF2
RAPGEF3
RAPGEF4
RAPGEF5
RAPGEF6
RASA1
RASA2
RASA3
RASA4
RASAL1
RASAL2
RASAL2-AS1
RASAL3
RASGRF2
RASGRP1
RASGRP2
RASGRP3
RASGRP4
RASSF1
RASSF5
RASSF6
RBL1
RBL2
RBPJ
RBPJL
RBX1
REL
RELA
RELB
RELN
RFNG
RGL1
RGL2
RGS14
RGS2
RHEB
RHOA
RICTOR
RIN1
RIPK1
RIPK3
RNF152
ROCK1
ROCK2
RPS6
RPS6KA1
RPS6KA2
RPS6KA3
RPS6KA4
RPS6KA5
RPS6KA6
RPS6KB1
RPS6KB2
RPTOR
RRAGA
RRAGB
RRAGC
RRAS
RRAS2
RUVBL1
RXRA
RYR3
S1PR1
S1PR2
S1PR3
S1PR4
S1PR5
SACM1L
SAV1
SCD5
SCRIB
SEC13
SEH1L
SENP2
SERPINE1
SERPINF1
SESN2
SETD7
SFRP1
SFRP2
SGK1
SGK3
SGMS1
SGMS2
SGPL1
SGPP1
SH2D2A
SHC1
SHC2
SHC3
SHC4
SHOC2
SIAH1
SIPA1
SIPA1L1
SIPA1L2
SIPA1L3
SIRT1
SKAP1
SKP1
SKP2
SLC25A4
SLC25A5
SLC25A5-AS1
SLC25A6
SLC2A1
SLC2A4
SLC38A9
SLC3A2
SLC7A5
SLC8A1
SLC9A1
SMAD1
SMAD2
SMAD3
SMAD4
SMAD5
SMAD5-AS1
SMAD6
SMAD7
SMAD9
SMO
SMPD1
SMPD2
SMURF1
SMURF2
SNAI2
SNW1
SOCS1
SOCS2
SOCS3
SOCS4
SOCS5
SOCS6
SOCS7
SOD2
SOS1
SOS2
SOX17
SOX9
SP1
SPHK1
SPHK2
SPOP
SPOPL
SPTLC1
SPTLC2
SPTLC3
SRC
SREBF1
SRF
SSTR1
SSTR2
STAM
STAM2
STAT1
STAT2
STAT3
STAT4
STAT5A
STAT5B
STAT6
STIM1
STIM2
STK11
STK3
STK4
STMN1
STRADA
STRADB
SUCNR1
SUFU
SYK
SYNGAP1
SYNJ1
SYNJ2
TAB1
TAB2
TAB3
TACR1
TACR2
TAOK1
TAOK2
TAOK3
TBC1D1
TBC1D7
TBK1
TBL1X
TBL1XR1
TBXA2R
TCEB1
TCEB2
TCF7
TCF7L1
TCF7L2
TCL1B
TEAD1
TEAD2
TEAD3
TEAD4
TEK
TELO2
TFAM
TFDP1
TFRC
TGFB1
TGFB2
TGFB3
TGFBR1
TGFBR2
TGIF1
TGIF2
THBS1
THBS2
THBS3
THEM4
THPO
TIAM1
TICAM1
TICAM2
TIMP1
TIRAP
TLN1
TLN2
TLR2
TLR4
TMEM55A
TMEM55B
TNC
TNF
TNFAIP3
TNFRSF11A
TNFRSF13C
TNFRSF1A
TNFRSF1B
TNFSF10
TNFSF13B
TNFSF14
TNN
TNXB
TP53
TP53BP2
TP73
TP73-AS1
TRADD
TRAF1
TRAF2
TRAF3
TRAF5
TRAF6
TRIM25
TRPC6
TSC1
TSC2
TSLP
TYK2
UBE2I
ULK1
ULK2
USP7
VANGL1
VANGL2
VASP
VAV1
VAV2
VAV3
VCAM1
VDAC1
VDAC2
VDAC3
VEGFA
VEGFB
VEGFC
VHL
VIPR2
VTN
VWF
WDR24
WDR59
WNT10A
WNT11
WNT2B
WNT3
WNT5A
WNT5B
WNT6
WNT7B
WNT9A
WNT9B
WTIP
WWC1
WWTR1
XIAP
YAP1
YWHAB
YWHAE
YWHAG
YWHAH
YWHAQ
YWHAZ
ZFYVE16
ZFYVE9
