# Supplementary material for: Master Regulators of Signaling Pathways: An Application to the Analysis of Gene Regulation in Breast Cancer
Source: Front Genet. 2019 Dec 3;10:1180. doi: 10.3389/fgene.2019.01180 (PMC6902642; doi:10.3389/fgene.2019.01180)
Supplement: Supplementary file 4 [file DataSheet_4.xlsx]

## Sheet: Hoja1
Frontiers in Genetics
Master Regulators of Signaling Pathways: An Application to the Analysis of Gene Regulation in Breast Cancer
Diana Tapia-Carrillo, Hugo Tovar, Tadeo E. Velazquez-Caldelas and Enrique Hernandez-Lemus
doi: 10.3389/fgene.2019.01180
S.4 MARINa 338 transcription factors ranked.
List start
———————————————————————————————————————————————————————————————————
	Regulon	Size	NES	p.value	FDR
CLOCK	CLOCK	59	3.68	0.000231	0.00592
DLX5	DLX5	26	3.67	0.00024	0.00592
SPDEF	SPDEF	104	3.53	0.000419	0.00711
FOXM1	FOXM1	32	3.48	0.000506	0.00814
GATA3	GATA3	50	3.34	0.000826	0.0101
FOXA1	FOXA1	75	3.34	0.000827	0.0101
ZFAT	ZFAT	41	3.34	0.000835	0.0101
GLIS3	GLIS3	34	3.07	0.00215	0.0179
E2F5	E2F5	27	2.89	0.00379	0.0229
GRHL2	GRHL2	40	2.86	0.00426	0.0244
HES4	HES4	46	2.81	0.005	0.0281
USF2	USF2	43	2.74	0.00609	0.0322
IRF6	IRF6	33	2.67	0.00763	0.0368
FUBP1	FUBP1	26	2.6	0.00923	0.0415
HMGA2	HMGA2	32	2.59	0.00958	0.0415
ZFHX3	ZFHX3	73	2.59	0.00962	0.0415
CREB3L1	CREB3L1	30	2.58	0.00986	0.0416
IRF5	IRF5	27	2.57	0.01	0.0419
HDGF	HDGF	35	2.57	0.0102	0.0419
IRF9	IRF9	36	2.53	0.0115	0.0456
ELF4	ELF4	56	2.51	0.0122	0.0463
ZHX2	ZHX2	40	2.5	0.0124	0.0463
ZNF7	ZNF7	62	2.49	0.0127	0.0467
TFDP2	TFDP2	54	2.47	0.0137	0.0492
NFXL1	NFXL1	26	2.46	0.0139	0.0495
ATF6	ATF6	46	2.44	0.0148	0.0522
ZNF250	ZNF250	29	2.4	0.0164	0.056
ENO1	ENO1	45	2.37	0.018	0.0603
TFDP1	TFDP1	38	2.34	0.0191	0.0622
GMEB2	GMEB2	37	2.31	0.0207	0.0638
PHF20	PHF20	41	2.31	0.0208	0.0638
HSF1	HSF1	42	2.26	0.0241	0.0696
RFX5	RFX5	45	2.25	0.0246	0.0705
ZNF148	ZNF148	63	2.24	0.0249	0.0707
RFX7	RFX7	25	2.23	0.0256	0.0721
ZNF85	ZNF85	26	2.23	0.0259	0.0722
ZNF93	ZNF93	25	2.23	0.0261	0.0722
TEAD4	TEAD4	37	2.2	0.0277	0.0754
USF1	USF1	37	2.16	0.0308	0.0803
TCF12	TCF12	35	2.16	0.0309	0.0803
SP110	SP110	29	2.16	0.0309	0.0803
ZBTB42	ZBTB42	46	2.15	0.0316	0.0808
CASZ1	CASZ1	31	2.12	0.0344	0.0849
FOXP4	FOXP4	44	2.05	0.0399	0.0962
JARID2	JARID2	25	2.05	0.0401	0.0962
NFKB1	NFKB1	31	2.05	0.0407	0.0962
PREB	PREB	37	2.02	0.043	0.1
HLTF	HLTF	27	2	0.0456	0.104
YY1	YY1	63	1.91	0.0562	0.122
PLAGL2	PLAGL2	37	1.9	0.0569	0.122
APEX1	APEX1	64	1.89	0.0591	0.126
LRRFIP1	LRRFIP1	27	1.87	0.0617	0.129
ZNF668	ZNF668	28	1.87	0.0619	0.129
MAFG-AS1	MAFG-AS1	29	1.85	0.0641	0.132
SUZ12	SUZ12	41	1.83	0.0673	0.136
MYPOP	MYPOP	45	1.82	0.0682	0.137
NACC1	NACC1	25	1.82	0.0687	0.137
SKIL	SKIL	31	1.81	0.0697	0.137
ELF2	ELF2	55	1.81	0.07	0.137
HOXA11	HOXA11	38	1.81	0.0705	0.137
MAX	MAX	62	1.81	0.0707	0.137
ZNF687	ZNF687	46	1.79	0.0732	0.139
NFYA	NFYA	44	1.79	0.0742	0.14
ZNF205	ZNF205	30	1.78	0.0745	0.14
E2F3	E2F3	25	1.77	0.0772	0.143
LMX1B	LMX1B	31	1.77	0.0772	0.143
ZNF720	ZNF720	32	1.75	0.081	0.147
ZNF131	ZNF131	33	1.75	0.081	0.147
MAZ	MAZ	33	1.74	0.0814	0.147
SPI1	SPI1	32	1.71	0.0876	0.152
NKRF	NKRF	28	1.69	0.0913	0.157
ZBTB45	ZBTB45	28	1.66	0.0965	0.164
AR	AR	32	1.66	0.0968	0.164
SMAD1	SMAD1	40	1.66	0.0977	0.164
ATF5	ATF5	36	1.66	0.0978	0.164
NFYC	NFYC	48	1.63	0.103	0.172
ARID3A	ARID3A	44	1.6	0.109	0.179
TCF3	TCF3	35	1.59	0.112	0.182
ZNF263	ZNF263	31	1.59	0.113	0.183
DIDO1	DIDO1	32	1.58	0.114	0.183
ATF6B	ATF6B	52	1.58	0.114	0.183
DDIT3	DDIT3	66	1.57	0.116	0.185
TCF20	TCF20	47	1.56	0.118	0.187
HOMEZ	HOMEZ	38	1.56	0.12	0.189
ZFAND3	ZFAND3	46	1.55	0.122	0.191
ZC3H8	ZC3H8	25	1.54	0.123	0.191
FOXK2	FOXK2	35	1.54	0.123	0.191
STAT2	STAT2	35	1.54	0.123	0.191
ZNF354A	ZNF354A	29	1.53	0.125	0.193
CNOT3	CNOT3	30	1.51	0.13	0.199
E4F1	E4F1	26	1.51	0.131	0.199
CNBP	CNBP	42	1.46	0.144	0.217
CEBPZ	CEBPZ	56	1.46	0.144	0.217
HIVEP3	HIVEP3	25	1.44	0.15	0.224
PPARD	PPARD	43	1.43	0.154	0.229
ZNF746	ZNF746	34	1.42	0.155	0.229
ZNF143	ZNF143	34	1.41	0.16	0.233
TFAM	TFAM	59	1.41	0.16	0.233
CDC5L	CDC5L	51	1.39	0.164	0.237
CAMTA1	CAMTA1	33	1.38	0.167	0.241
CEBPG	CEBPG	26	1.38	0.167	0.241
FOXP1	FOXP1	25	1.35	0.177	0.252
AEBP2	AEBP2	55	1.34	0.18	0.253
IRF3	IRF3	31	1.31	0.19	0.266
RORC	RORC	56	1.3	0.192	0.267
ELK1	ELK1	30	1.3	0.193	0.267
MTF2	MTF2	25	1.28	0.202	0.275
ZNRD1	ZNRD1	27	1.28	0.202	0.275
PGS1	PGS1	36	1.27	0.204	0.276
CTBP2	CTBP2	27	1.24	0.215	0.29
ARID3B	ARID3B	31	1.22	0.223	0.299
SP3	SP3	47	1.2	0.229	0.306
UBP1	UBP1	42	1.19	0.234	0.311
ZBTB33	ZBTB33	31	1.16	0.246	0.321
KLF12	KLF12	28	1.16	0.246	0.321
IRF2	IRF2	26	1.15	0.25	0.325
ZKSCAN5	ZKSCAN5	29	1.13	0.26	0.336
HSF2	HSF2	39	1.06	0.288	0.368
PRDM4	PRDM4	34	1.06	0.288	0.368
HMG20A	HMG20A	42	1.06	0.291	0.37
ZBTB17	ZBTB17	48	0.97	0.333	0.418
RBPJ	RBPJ	27	0.95	0.343	0.427
NFKB2	NFKB2	35	0.95	0.343	0.427
E2F6	E2F6	36	0.91	0.363	0.448
ELF1	ELF1	32	0.89	0.372	0.457
ATF1	ATF1	36	0.89	0.374	0.457
PATZ1	PATZ1	38	0.88	0.379	0.461
ZNF384	ZNF384	55	0.88	0.38	0.461
ARNT	ARNT	26	0.87	0.387	0.467
ETV6	ETV6	47	0.86	0.39	0.47
ZNF76	ZNF76	38	0.84	0.4	0.48
FUBP3	FUBP3	45	0.79	0.43	0.51
KHSRP	KHSRP	35	0.77	0.442	0.523
EED	EED	31	0.76	0.444	0.523
SIX5	SIX5	38	0.74	0.459	0.539
SMAD5	SMAD5	43	0.71	0.476	0.557
MSX2	MSX2	34	0.7	0.484	0.56
TFCP2	TFCP2	54	0.7	0.485	0.56
NR1H2	NR1H2	38	0.69	0.493	0.563
CTCF	CTCF	37	0.69	0.493	0.563
IKZF1	IKZF1	42	0.65	0.514	0.58
ZBTB1	ZBTB1	37	0.58	0.564	0.625
PURB	PURB	35	0.53	0.597	0.655
ZNF639	ZNF639	35	0.53	0.599	0.655
MSC	MSC	33	0.5	0.615	0.669
ZNF35	ZNF35	46	0.49	0.625	0.677
RFX1	RFX1	35	0.48	0.635	0.685
ZNF24	ZNF24	40	0.45	0.653	0.703
ZNF821	ZNF821	28	0.44	0.662	0.708
ZNF317	ZNF317	39	0.38	0.702	0.741
RELA	RELA	33	0.38	0.705	0.742
ZNF84	ZNF84	42	0.37	0.715	0.75
PBX2	PBX2	65	0.34	0.737	0.769
ZKSCAN3	ZKSCAN3	37	0.33	0.739	0.769
ZNRD1-AS1	ZNRD1-AS1	32	0.31	0.759	0.783
ERF	ERF	38	0.27	0.786	0.805
ATF2	ATF2	40	0.27	0.79	0.806
SMAD2	SMAD2	42	0.24	0.811	0.823
ZNF34	ZNF34	32	0.12	0.907	0.915
FOXJ3	FOXJ3	37	0.1	0.924	0.927
NFX1	NFX1	41	-0.02	0.988	0.988
SMAD4	SMAD4	35	-0.1	0.922	0.927
ZBTB5	ZBTB5	26	-0.18	0.857	0.867
ZFX	ZFX	34	-0.26	0.794	0.809
NR2C2	NR2C2	28	-0.28	0.779	0.8
CREB1	CREB1	54	-0.31	0.758	0.783
ZBTB7A	ZBTB7A	28	-0.33	0.744	0.771
ATF4	ATF4	29	-0.35	0.728	0.762
MLX	MLX	30	-0.39	0.699	0.741
NFIC	NFIC	40	-0.41	0.683	0.726
ZNF45	ZNF45	37	-0.43	0.668	0.712
DEAF1	DEAF1	35	-0.44	0.657	0.705
LZTFL1	LZTFL1	57	-0.5	0.616	0.669
ZNF589	ZNF589	34	-0.54	0.588	0.648
TBPL1	TBPL1	34	-0.57	0.571	0.631
TSHZ1	TSHZ1	43	-0.58	0.564	0.625
ZNF395	ZNF395	28	-0.6	0.549	0.612
PCGF6	PCGF6	67	-0.63	0.532	0.595
ZNF292	ZNF292	31	-0.63	0.531	0.595
ZBTB10	ZBTB10	31	-0.65	0.515	0.58
FOXK1	FOXK1	28	-0.68	0.499	0.566
IKZF5	IKZF5	52	-0.68	0.498	0.566
FOXJ2	FOXJ2	29	-0.69	0.491	0.563
ZNF433	ZNF433	30	-0.71	0.48	0.557
BTBD3	BTBD3	42	-0.71	0.479	0.557
RARG	RARG	30	-0.8	0.425	0.505
DENND4A	DENND4A	29	-0.82	0.412	0.492
RXRB	RXRB	86	-0.87	0.387	0.467
STAT3	STAT3	42	-0.93	0.35	0.434
MGA	MGA	27	-0.95	0.341	0.427
ZFP42	ZFP42	157	-1.02	0.308	0.388
TP53	TP53	292	-1.04	0.299	0.379
ZBED1	ZBED1	39	-1.09	0.278	0.357
ZNF202	ZNF202	28	-1.13	0.259	0.335
SMAD3	SMAD3	26	-1.16	0.244	0.321
PURA	PURA	33	-1.17	0.244	0.321
NFATC3	NFATC3	27	-1.17	0.243	0.321
KLF3	KLF3	28	-1.24	0.217	0.292
MAFG	MAFG	32	-1.28	0.2	0.274
NFE2L2	NFE2L2	41	-1.29	0.196	0.271
FOXQ1	FOXQ1	26	-1.32	0.188	0.264
SNAI1	SNAI1	26	-1.35	0.178	0.252
ZNF41	ZNF41	39	-1.36	0.174	0.248
SP4	SP4	28	-1.38	0.168	0.241
E2F4	E2F4	36	-1.42	0.156	0.23
SP2	SP2	28	-1.42	0.155	0.229
THAP11	THAP11	49	-1.46	0.145	0.219
GABPA	GABPA	44	-1.51	0.13	0.199
KLF13	KLF13	28	-1.57	0.117	0.186
MLXIP	MLXIP	41	-1.6	0.111	0.181
ZNF189	ZNF189	39	-1.62	0.106	0.175
HIC2	HIC2	30	-1.65	0.0982	0.164
MXD4	MXD4	37	-1.69	0.0907	0.156
ALX3	ALX3	26	-1.71	0.0875	0.152
SRF	SRF	42	-1.71	0.0875	0.152
IER2	IER2	25	-1.72	0.0861	0.152
BCL11B	BCL11B	52	-1.72	0.0855	0.151
ATF7	ATF7	39	-1.72	0.0851	0.151
JUNB	JUNB	25	-1.73	0.0835	0.149
GRHL1	GRHL1	40	-1.74	0.0825	0.148
NR4A1	NR4A1	36	-1.74	0.0814	0.147
HOXC5	HOXC5	33	-1.75	0.0795	0.147
YBX1	YBX1	35	-1.79	0.0727	0.139
CEBPD	CEBPD	25	-1.79	0.0727	0.139
ZNF592	ZNF592	34	-1.8	0.0712	0.138
MAFF	MAFF	26	-1.82	0.069	0.137
CSRNP1	CSRNP1	39	-1.84	0.0664	0.135
STAT5B	STAT5B	31	-1.84	0.066	0.135
CREBL2	CREBL2	40	-1.86	0.0629	0.13
JUN	JUN	36	-1.87	0.0611	0.129
ZHX3	ZHX3	29	-1.87	0.0609	0.129
FOSB	FOSB	31	-1.93	0.0538	0.117
EGR2	EGR2	29	-1.93	0.0537	0.117
NR3C2	NR3C2	25	-1.95	0.0513	0.113
PRDM2	PRDM2	46	-1.96	0.0499	0.111
ZNF10	ZNF10	30	-1.96	0.0495	0.111
THRA	THRA	29	-1.98	0.0473	0.106
RXRA	RXRA	45	-1.98	0.0472	0.106
STAT5A	STAT5A	27	-2	0.0451	0.104
CIC	CIC	50	-2	0.0451	0.104
MTF1	MTF1	36	-2.02	0.043	0.1
EGR3	EGR3	25	-2.05	0.0406	0.0962
FOXL1	FOXL1	34	-2.05	0.04	0.0962
NFIA	NFIA	55	-2.07	0.0384	0.0942
KLF6	KLF6	43	-2.13	0.0336	0.0834
ZNF136	ZNF136	45	-2.13	0.0334	0.0834
AKNA	AKNA	29	-2.14	0.0323	0.0815
ZFP90	ZFP90	63	-2.15	0.0318	0.0808
TFE3	TFE3	54	-2.15	0.0317	0.0808
NFE2L1	NFE2L1	45	-2.16	0.0308	0.0803
FOSL2	FOSL2	31	-2.16	0.0305	0.0803
SOX18	SOX18	25	-2.18	0.0295	0.0797
SP1	SP1	31	-2.2	0.0275	0.0754
TCF7	TCF7	31	-2.26	0.0241	0.0696
ZNF22	ZNF22	51	-2.28	0.0227	0.0666
TFEB	TFEB	30	-2.28	0.0224	0.0665
JUND	JUND	35	-2.29	0.0222	0.0665
RORA	RORA	31	-2.29	0.0219	0.066
NFATC1	NFATC1	42	-2.3	0.0217	0.0659
OSR2	OSR2	29	-2.31	0.0207	0.0638
EN1	EN1	35	-2.32	0.0205	0.0638
ZNF214	ZNF214	41	-2.33	0.0199	0.0634
TGFB1I1	TGFB1I1	28	-2.33	0.0196	0.063
FOXN2	FOXN2	30	-2.35	0.0187	0.0613
KLF11	KLF11	27	-2.36	0.0184	0.061
THRB	THRB	35	-2.37	0.018	0.0603
ARID5B	ARID5B	29	-2.41	0.0159	0.0547
CREB3L2	CREB3L2	41	-2.43	0.0153	0.0533
FOXO4	FOXO4	29	-2.47	0.0137	0.0492
TCF7L2	TCF7L2	30	-2.5	0.0125	0.0463
PRRX2	PRRX2	47	-2.5	0.0124	0.0463
PRDM16	PRDM16	39	-2.51	0.012	0.0463
HEY2	HEY2	46	-2.52	0.0116	0.0456
CREB5	CREB5	31	-2.53	0.0115	0.0456
FOXO1	FOXO1	36	-2.54	0.0112	0.0456
TFAP2E	TFAP2E	35	-2.59	0.0097	0.0415
CEBPA-AS1	CEBPA-AS1	27	-2.59	0.00947	0.0415
SMAD6	SMAD6	36	-2.61	0.00916	0.0415
CSRNP3	CSRNP3	28	-2.61	0.00895	0.0414
KCNIP3	KCNIP3	36	-2.62	0.00886	0.0414
DMRT2	DMRT2	37	-2.65	0.00806	0.0384
ETV3	ETV3	47	-2.67	0.00758	0.0368
GLIS1	GLIS1	39	-2.67	0.00753	0.0368
SNAI2	SNAI2	31	-2.68	0.00743	0.0368
ZNF300	ZNF300	32	-2.68	0.00741	0.0368
TP73-AS1	TP73-AS1	47	-2.68	0.00727	0.0368
FOXF2	FOXF2	47	-2.75	0.0059	0.0317
HOXC8	HOXC8	36	-2.77	0.00555	0.0302
ETS2	ETS2	37	-2.78	0.00549	0.0302
STAT6	STAT6	72	-2.87	0.0041	0.0239
BHLHE22	BHLHE22	37	-2.88	0.00402	0.0238
OSR1	OSR1	46	-2.89	0.0038	0.0229
CEBPA	CEBPA	39	-2.91	0.00365	0.0228
SATB1	SATB1	42	-2.91	0.00362	0.0228
ZNF219	ZNF219	35	-2.92	0.00347	0.0225
PPARA	PPARA	30	-2.93	0.00336	0.0223
BCL6B	BCL6B	34	-2.93	0.00335	0.0223
ZNF175	ZNF175	57	-2.97	0.00302	0.0208
HOXA1	HOXA1	68	-2.99	0.00282	0.0198
BACH2	BACH2	48	-3.01	0.00259	0.0186
IRX6	IRX6	30	-3.02	0.00256	0.0186
POU6F1	POU6F1	47	-3.02	0.0025	0.0186
ELK3	ELK3	38	-3.03	0.00246	0.0186
MEF2C	MEF2C	85	-3.04	0.00237	0.0186
FOXC2	FOXC2	54	-3.06	0.00224	0.0181
TBX19	TBX19	34	-3.07	0.00217	0.0179
EPAS1	EPAS1	42	-3.07	0.00212	0.0179
IFI16	IFI16	70	-3.08	0.00209	0.0179
PLAGL1	PLAGL1	64	-3.11	0.00189	0.0172
HOXA9	HOXA9	31	-3.13	0.00176	0.0165
ZEB2	ZEB2	27	-3.13	0.00174	0.0165
LMO2	LMO2	33	-3.14	0.00167	0.0165
FOXP2	FOXP2	52	-3.15	0.00162	0.0165
TAL1	TAL1	46	-3.21	0.00132	0.014
PRDM5	PRDM5	49	-3.23	0.00124	0.0135
ETV5	ETV5	78	-3.27	0.00106	0.012
RUNX3	RUNX3	52	-3.3	0.000957	0.0112
PAX6	PAX6	54	-3.35	0.000818	0.0101
GLI1	GLI1	30	-3.35	0.000804	0.0101
HOXA10	HOXA10	82	-3.39	0.000706	0.0101
HOXA4	HOXA4	74	-3.42	0.000634	0.00975
SOX10	SOX10	33	-3.53	0.000421	0.00711
ETS1	ETS1	72	-3.57	0.000353	0.00664
IRX1	IRX1	68	-3.61	0.000301	0.00598
HOXA7	HOXA7	53	-3.63	0.00028	0.00592
ERG	ERG	47	-3.63	0.00028	0.00592
FLI1	FLI1	39	-3.66	0.000251	0.00592
MECOM	MECOM	37	-3.67	0.000245	0.00592
FOXC1	FOXC1	99	-3.68	0.000238	0.00592
TSHZ2	TSHZ2	35	-3.7	0.000213	0.00592
HOXA2	HOXA2	54	-3.71	0.000211	0.00592
MEIS2	MEIS2	128	-3.73	0.000189	0.00592
HOXA3	HOXA3	67	-3.84	0.000123	0.00592
HAND2	HAND2	93	-4.05	5.06e-05	0.00342
HOXA5	HOXA5	30	-4.07	4.66e-05	0.00342
TBX18	TBX18	132	-4.12	3.8e-05	0.00342
PEG3	PEG3	162	-4.18	2.88e-05	0.00342
GLI2	GLI2	64	-4.36	1.3e-05	0.00342
