# Supplementary material for: Master Regulators of Signaling Pathways: An Application to the Analysis of Gene Regulation in Breast Cancer
Source: Front Genet. 2019 Dec 3;10:1180. doi: 10.3389/fgene.2019.01180 (PMC6902642; doi:10.3389/fgene.2019.01180)
Supplement: Supplementary file 5 [file DataSheet_5.xlsx]

## Sheet: Hoja1
Frontiers in Genetics
Master Regulators of Signaling Pathways: An Application to the Analysis of Gene Regulation in Breast Cancer
Diana Tapia-Carrillo, Hugo Tovar, Tadeo E. Velazquez-Caldelas and Enrique Hernandez-Lemus
doi: 10.3389/fgene.2019.01180
S.5 Interaction list of Top 10 TMR identified with MARINA. MI is the mutual information value between TMR and Gene.
SIF start
———————————————————————————————————————————————————————————————————
TMR	Gene	MI
CLOCK	A1BG	0.993466948512476
CLOCK	AADAT	0.993466948512476
CLOCK	AASDH	0.993466948512476
CLOCK	ABCA13	0.993466948512476
CLOCK	ABCE1	0.993466948512476
CLOCK	ABHD4	0.993466948512476
CLOCK	ABL2	0.993466948512476
CLOCK	ACAD10	0.993466948512476
CLOCK	ACBD7	0.993466948512476
CLOCK	ACSS2	0.993466948512476
CLOCK	ACTR10	0.993466948512476
CLOCK	ACYP2	0.993466948512476
CLOCK	ADAM22	0.993466948512476
CLOCK	ADARB1	0.993466948512476
CLOCK	ADGRB1	0.993466948512476
CLOCK	ADH5	0.993466948512476
CLOCK	ADRB2	0.993466948512476
CLOCK	AES	0.993466948512476
CLOCK	AFF1	0.993466948512476
CLOCK	AGO1	0.993466948512476
CLOCK	AGPAT1	0.993466948512476
CLOCK	AKAP11	0.993466948512476
CLOCK	AKR1E2	0.993466948512476
CLOCK	ALDH1B1	0.993466948512476
CLOCK	ALMS1	0.993466948512476
CLOCK	AMMECR1L	0.993466948512476
CLOCK	ANAPC10	0.993466948512476
CLOCK	ANAPC16	0.993466948512476
CLOCK	ANKRD17	0.993466948512476
CLOCK	ANKRD35	0.993466948512476
CLOCK	ANXA4	0.993466948512476
CLOCK	AP3D1	0.993466948512476
CLOCK	APEH	0.993466948512476
CLOCK	APEX1	0.993466948512476
CLOCK	APH1A	0.993466948512476
CLOCK	AR	0.993466948512476
CLOCK	ARAF	0.993466948512476
CLOCK	ARFIP1	0.993466948512476
CLOCK	ARHGAP29	0.993466948512476
CLOCK	ARID1A	0.993466948512476
CLOCK	ARID3A	0.993466948512476
CLOCK	ARMC8	0.993466948512476
CLOCK	ART5	0.993466948512476
CLOCK	ARV1	0.993466948512476
CLOCK	ASCC3	0.993466948512476
CLOCK	ASXL2	0.993466948512476
CLOCK	ATG16L1	0.993466948512476
CLOCK	ATG2B	0.993466948512476
CLOCK	ATG3	0.993466948512476
CLOCK	ATL1	0.993466948512476
CLOCK	ATL3	0.993466948512476
CLOCK	ATP5I	0.993466948512476
CLOCK	ATP5J	0.993466948512476
CLOCK	ATP5L	0.993466948512476
CLOCK	ATP6V0A1	0.993466948512476
CLOCK	ATP6V1A	0.993466948512476
CLOCK	ATRAID	0.993466948512476
CLOCK	BBOX1	0.993466948512476
CLOCK	BCL7C	0.993466948512476
CLOCK	BCLAF1	0.993466948512476
CLOCK	BIVM	0.993466948512476
CLOCK	BLOC1S5	0.993466948512476
CLOCK	BMP2K	0.993466948512476
CLOCK	BMS1	0.993466948512476
CLOCK	BOLA3	0.993466948512476
CLOCK	BRAF	0.993466948512476
CLOCK	BRCA1	0.993466948512476
CLOCK	BRD3	0.993466948512476
CLOCK	BRD9	0.993466948512476
CLOCK	BRI3BP	0.993466948512476
CLOCK	BROX	0.993466948512476
CLOCK	BRPF1	0.993466948512476
CLOCK	BRWD3	0.993466948512476
CLOCK	BSCL2	0.993466948512476
CLOCK	C16orf13	0.993466948512476
CLOCK	C17orf47	0.993466948512476
CLOCK	C1orf101	0.993466948512476
CLOCK	C1orf186	0.993466948512476
CLOCK	C1orf21	0.993466948512476
CLOCK	C1orf52	0.993466948512476
CLOCK	C1orf64	0.993466948512476
CLOCK	C1orf74	0.993466948512476
CLOCK	C21orf59	0.993466948512476
CLOCK	C2CD2	0.993466948512476
CLOCK	C2orf16	0.993466948512476
CLOCK	C2orf47	0.993466948512476
CLOCK	C3orf17	0.993466948512476
CLOCK	C3orf58	0.993466948512476
CLOCK	C4orf19	0.993466948512476
CLOCK	C4orf29	0.993466948512476
CLOCK	C4orf3	0.993466948512476
CLOCK	C4orf33	0.993466948512476
CLOCK	C5orf22	0.993466948512476
CLOCK	C5orf42	0.993466948512476
CLOCK	C5orf51	0.993466948512476
CLOCK	C6orf48	0.993466948512476
CLOCK	C7orf49	0.993466948512476
CLOCK	C9orf152	0.993466948512476
CLOCK	CACNA1D	0.993466948512476
CLOCK	CAMK1D	0.993466948512476
CLOCK	CAMSAP2	0.993466948512476
CLOCK	CAPZA2	0.993466948512476
CLOCK	CBFA2T2	0.993466948512476
CLOCK	CCDC127	0.993466948512476
CLOCK	CCDC50	0.993466948512476
CLOCK	CCNI	0.993466948512476
CLOCK	CCT5	0.993466948512476
CLOCK	CDC123	0.993466948512476
CLOCK	CDS1	0.993466948512476
CLOCK	CENPC	0.993466948512476
CLOCK	CEP135	0.993466948512476
CLOCK	CEP295	0.993466948512476
CLOCK	CEP44	0.993466948512476
CLOCK	CEP97	0.993466948512476
CLOCK	CFAP97	0.993466948512476
CLOCK	CFLAR	0.993466948512476
CLOCK	CHCHD2	0.993466948512476
CLOCK	CHIC1	0.993466948512476
CLOCK	CHIC2	0.993466948512476
CLOCK	CHRNA7	0.993466948512476
CLOCK	CHST12	0.993466948512476
CLOCK	CHST6	0.993466948512476
CLOCK	CLCF1	0.993466948512476
CLOCK	CLCN3	0.993466948512476
CLOCK	CLIC3	0.993466948512476
CLOCK	CLN6	0.993466948512476
CLOCK	CMBL	0.993466948512476
CLOCK	CMC1	0.993466948512476
CLOCK	CNNM1	0.993466948512476
CLOCK	CNOT2	0.993466948512476
CLOCK	CNOT6L	0.993466948512476
CLOCK	COMMD2	0.993466948512476
CLOCK	COPS4	0.993466948512476
CLOCK	COQ2	0.993466948512476
CLOCK	COX18	0.993466948512476
CLOCK	COX6B1	0.993466948512476
CLOCK	COX7B	0.993466948512476
CLOCK	CPNE2	0.993466948512476
CLOCK	CPNE8	0.993466948512476
CLOCK	CPOX	0.993466948512476
CLOCK	CREB1	0.993466948512476
CLOCK	CRMP1	0.993466948512476
CLOCK	CS	0.993466948512476
CLOCK	CSNK2A1	0.993466948512476
CLOCK	CSTF3	0.993466948512476
CLOCK	CT62	0.993466948512476
CLOCK	CTBS	0.993466948512476
CLOCK	CTDP1	0.993466948512476
CLOCK	CWC25	0.993466948512476
CLOCK	CWF19L2	0.993466948512476
CLOCK	CYC1	0.993466948512476
CLOCK	CYP27C1	0.993466948512476
CLOCK	CYTH1	0.993466948512476
CLOCK	DANCR	0.993466948512476
CLOCK	DCK	0.993466948512476
CLOCK	DCTN1	0.993466948512476
CLOCK	DCUN1D4	0.993466948512476
CLOCK	DDI2	0.993466948512476
CLOCK	DDR2	0.993466948512476
CLOCK	DDX55	0.993466948512476
CLOCK	DGKH	0.993466948512476
CLOCK	DHRS1	0.993466948512476
CLOCK	DHX36	0.993466948512476
CLOCK	DLG1	0.993466948512476
CLOCK	DLGAP5	0.993466948512476
CLOCK	DMD	0.993466948512476
CLOCK	DNAH10	0.993466948512476
CLOCK	DNAH6	0.993466948512476
CLOCK	DNAJB14	0.993466948512476
CLOCK	DNAJC13	0.993466948512476
CLOCK	DNAJC21	0.993466948512476
CLOCK	DOK6	0.993466948512476
CLOCK	DPM2	0.993466948512476
CLOCK	DROSHA	0.993466948512476
CLOCK	DSCR3	0.993466948512476
CLOCK	DUS2	0.993466948512476
CLOCK	DVL2	0.993466948512476
CLOCK	DYM	0.993466948512476
CLOCK	DZIP1	0.993466948512476
CLOCK	DZIP1L	0.993466948512476
CLOCK	E2F5	0.993466948512476
CLOCK	EDN2	0.993466948512476
CLOCK	EHMT1	0.993466948512476
CLOCK	EI24	0.993466948512476
CLOCK	EIF2AK2	0.993466948512476
CLOCK	EIF2B5	0.993466948512476
CLOCK	EIF3B	0.993466948512476
CLOCK	EIF3K	0.993466948512476
CLOCK	ELF2	0.993466948512476
CLOCK	ELF3	0.993466948512476
CLOCK	ELK4	0.993466948512476
CLOCK	ELMOD2	0.993466948512476
CLOCK	EMP1	0.993466948512476
CLOCK	ENOPH1	0.993466948512476
CLOCK	EPB41L4A-AS2	0.993466948512476
CLOCK	EPHB1	0.993466948512476
CLOCK	EXOC1	0.993466948512476
CLOCK	EXOC3	0.993466948512476
CLOCK	EYA3	0.993466948512476
CLOCK	FAM110C	0.993466948512476
CLOCK	FAM155B	0.993466948512476
CLOCK	FAM160A1	0.993466948512476
CLOCK	FAM174A	0.993466948512476
CLOCK	FAM175A	0.993466948512476
CLOCK	FAM193A	0.993466948512476
CLOCK	FAM199X	0.993466948512476
CLOCK	FAM200B	0.993466948512476
CLOCK	FAM47E-STBD1	0.993466948512476
CLOCK	FAM63B	0.993466948512476
CLOCK	FAM78B	0.993466948512476
CLOCK	FAM92A1	0.993466948512476
CLOCK	FASTKD3	0.993466948512476
CLOCK	FBLN5	0.993466948512476
CLOCK	FBXO8	0.993466948512476
CLOCK	FER	0.993466948512476
CLOCK	FGD1	0.993466948512476
CLOCK	FGD4	0.993466948512476
CLOCK	FIP1L1	0.993466948512476
CLOCK	FKBP9	0.993466948512476
CLOCK	FNTA	0.993466948512476
CLOCK	FOXC1	0.993466948512476
CLOCK	FRY	0.993466948512476
CLOCK	FRYL	0.993466948512476
CLOCK	FUBP1	0.993466948512476
CLOCK	FUBP3	0.993466948512476
CLOCK	FXR1	0.993466948512476
CLOCK	FXYD5	0.993466948512476
CLOCK	FYCO1	0.993466948512476
CLOCK	G3BP2	0.993466948512476
CLOCK	GALNT12	0.993466948512476
CLOCK	GARS	0.993466948512476
CLOCK	GART	0.993466948512476
CLOCK	GAS2L1	0.993466948512476
CLOCK	GATB	0.993466948512476
CLOCK	GEMIN2	0.993466948512476
CLOCK	GEMIN6	0.993466948512476
CLOCK	GLG1	0.993466948512476
CLOCK	GLIPR1	0.993466948512476
CLOCK	GLRX3	0.993466948512476
CLOCK	GNG4	0.993466948512476
CLOCK	GNL2	0.993466948512476
CLOCK	GNRHR	0.993466948512476
CLOCK	GPBP1L1	0.993466948512476
CLOCK	GPR161	0.993466948512476
CLOCK	GPR173	0.993466948512476
CLOCK	GPR27	0.993466948512476
CLOCK	GRSF1	0.993466948512476
CLOCK	GSK3B	0.993466948512476
CLOCK	GTF2A2	0.993466948512476
CLOCK	GTF2E2	0.993466948512476
CLOCK	GTF3C5	0.993466948512476
CLOCK	GUF1	0.993466948512476
CLOCK	H2AFZ	0.993466948512476
CLOCK	HAT1	0.993466948512476
CLOCK	HDAC6	0.993466948512476
CLOCK	HEATR1	0.993466948512476
CLOCK	HELQ	0.993466948512476
CLOCK	HERPUD2	0.993466948512476
CLOCK	HIATL1	0.993466948512476
CLOCK	HINT3	0.993466948512476
CLOCK	HIPK3	0.993466948512476
CLOCK	HNRNPA1L2	0.993466948512476
CLOCK	HNRNPD	0.993466948512476
CLOCK	HOXA10	0.993466948512476
CLOCK	HOXA2	0.993466948512476
CLOCK	HOXA3	0.993466948512476
CLOCK	HOXA4	0.993466948512476
CLOCK	HOXA7	0.993466948512476
CLOCK	HSF2BP	0.993466948512476
CLOCK	ICA1L	0.993466948512476
CLOCK	ICE1	0.993466948512476
CLOCK	IGF2BP3	0.993466948512476
CLOCK	IGFBP2	0.993466948512476
CLOCK	IPMK	0.993466948512476
CLOCK	ITIH6	0.993466948512476
CLOCK	ITSN1	0.993466948512476
CLOCK	ITSN2	0.993466948512476
CLOCK	IVD	0.993466948512476
CLOCK	JADE1	0.993466948512476
CLOCK	KANSL2	0.993466948512476
CLOCK	KCMF1	0.993466948512476
CLOCK	KCNB1	0.993466948512476
CLOCK	KCND1	0.993466948512476
CLOCK	KCNH2	0.993466948512476
CLOCK	KCNT2	0.993466948512476
CLOCK	KDELR1	0.993466948512476
CLOCK	KIAA0020	0.993466948512476
CLOCK	KIAA0232	0.993466948512476
CLOCK	KIAA1109	0.993466948512476
CLOCK	KIAA2026	0.993466948512476
CLOCK	KIF21A	0.993466948512476
CLOCK	KIF7	0.993466948512476
CLOCK	KLHDC9	0.993466948512476
CLOCK	KLHL8	0.993466948512476
CLOCK	KRT86	0.993466948512476
CLOCK	LAMTOR3	0.993466948512476
CLOCK	LANCL2	0.993466948512476
CLOCK	LARP1B	0.993466948512476
CLOCK	LATS1	0.993466948512476
CLOCK	LCOR	0.993466948512476
CLOCK	LIFR	0.993466948512476
CLOCK	LIN54	0.993466948512476
CLOCK	LLPH	0.993466948512476
CLOCK	LMBRD2	0.993466948512476
CLOCK	LNPEP	0.993466948512476
CLOCK	LNX1	0.993466948512476
CLOCK	LPIN1	0.993466948512476
CLOCK	LPP	0.993466948512476
CLOCK	LRRC42	0.993466948512476
CLOCK	LRRC4B	0.993466948512476
CLOCK	LRRC8C	0.993466948512476
CLOCK	LSR	0.993466948512476
CLOCK	MAK16	0.993466948512476
CLOCK	MAMLD1	0.993466948512476
CLOCK	MAN1A2	0.993466948512476
CLOCK	MAP3K2	0.993466948512476
CLOCK	MAPK1IP1L	0.993466948512476
CLOCK	MARCH6	0.993466948512476
CLOCK	MARS	0.993466948512476
CLOCK	MCCC1	0.993466948512476
CLOCK	MCM2	0.993466948512476
CLOCK	MCM8	0.993466948512476
CLOCK	MED12	0.993466948512476
CLOCK	MED22	0.993466948512476
CLOCK	MED28	0.993466948512476
CLOCK	MEST	0.993466948512476
CLOCK	METTL14	0.993466948512476
CLOCK	METTL6	0.993466948512476
CLOCK	MFN1	0.993466948512476
CLOCK	MIB2	0.993466948512476
CLOCK	MICU1	0.993466948512476
CLOCK	MIR4697HG	0.993466948512476
CLOCK	MIR99AHG	0.993466948512476
CLOCK	MIS18BP1	0.993466948512476
CLOCK	MMAA	0.993466948512476
CLOCK	MMGT1	0.993466948512476
CLOCK	MON2	0.993466948512476
CLOCK	MORC4	0.993466948512476
CLOCK	MPLKIP	0.993466948512476
CLOCK	MPV17	0.993466948512476
CLOCK	MROH1	0.993466948512476
CLOCK	MRPL1	0.993466948512476
CLOCK	MRPL3	0.993466948512476
CLOCK	MRPS18C	0.993466948512476
CLOCK	MRPS2	0.993466948512476
CLOCK	MRPS22	0.993466948512476
CLOCK	MTHFD1	0.993466948512476
CLOCK	MTHFD2L	0.993466948512476
CLOCK	MTMR2	0.993466948512476
CLOCK	MYL12A	0.993466948512476
CLOCK	MYO10	0.993466948512476
CLOCK	MYO9A	0.993466948512476
CLOCK	N4BP2	0.993466948512476
CLOCK	N6AMT1	0.993466948512476
CLOCK	NAA15	0.993466948512476
CLOCK	NAA50	0.993466948512476
CLOCK	NANP	0.993466948512476
CLOCK	NAP1L5	0.993466948512476
CLOCK	NARS	0.993466948512476
CLOCK	NBEAL1	0.993466948512476
CLOCK	NCBP1	0.993466948512476
CLOCK	NDC80	0.993466948512476
CLOCK	NDUFA11	0.993466948512476
CLOCK	NDUFA3	0.993466948512476
CLOCK	NDUFB5	0.993466948512476
CLOCK	NDUFC1	0.993466948512476
CLOCK	NDUFS6	0.993466948512476
CLOCK	NEDD8	0.993466948512476
CLOCK	NEK1	0.993466948512476
CLOCK	NELFB	0.993466948512476
CLOCK	NFXL1	0.993466948512476
CLOCK	NINJ2	0.993466948512476
CLOCK	NKD2	0.993466948512476
CLOCK	NLGN2	0.993466948512476
CLOCK	NME4	0.993466948512476
CLOCK	NMT2	0.993466948512476
CLOCK	NOA1	0.993466948512476
CLOCK	NPDC1	0.993466948512476
CLOCK	NT5DC3	0.993466948512476
CLOCK	NTRK2	0.993466948512476
CLOCK	NUDT3	0.993466948512476
CLOCK	NUDT9	0.993466948512476
CLOCK	NUP210	0.993466948512476
CLOCK	NUP37	0.993466948512476
CLOCK	NUP54	0.993466948512476
CLOCK	NUPL1	0.993466948512476
CLOCK	NWD1	0.993466948512476
CLOCK	OCIAD1	0.993466948512476
CLOCK	OCIAD2	0.993466948512476
CLOCK	OGFOD2	0.993466948512476
CLOCK	OPA1	0.993466948512476
CLOCK	OPRK1	0.993466948512476
CLOCK	OPTN	0.993466948512476
CLOCK	ORC1	0.993466948512476
CLOCK	OSBPL9	0.993466948512476
CLOCK	OSR1	0.993466948512476
CLOCK	OST4	0.993466948512476
CLOCK	OTUD4	0.993466948512476
CLOCK	OTULIN	0.993466948512476
CLOCK	P3H3	0.993466948512476
CLOCK	PAICS	0.993466948512476
CLOCK	PAIP1	0.993466948512476
CLOCK	PAK1IP1	0.993466948512476
CLOCK	PALMD	0.993466948512476
CLOCK	PANK3	0.993466948512476
CLOCK	PAPD4	0.993466948512476
CLOCK	PARD3B	0.993466948512476
CLOCK	PARP6	0.993466948512476
CLOCK	PATZ1	0.993466948512476
CLOCK	PAWR	0.993466948512476
CLOCK	PCBD1	0.993466948512476
CLOCK	PCDHB6	0.993466948512476
CLOCK	PCDHB8	0.993466948512476
CLOCK	PCGF3	0.993466948512476
CLOCK	PCID2	0.993466948512476
CLOCK	PCLO	0.993466948512476
CLOCK	PCNA	0.993466948512476
CLOCK	PCSK4	0.993466948512476
CLOCK	PDCD10	0.993466948512476
CLOCK	PDCD5	0.993466948512476
CLOCK	PDCD6	0.993466948512476
CLOCK	PDDC1	0.993466948512476
CLOCK	PDE4DIP	0.993466948512476
CLOCK	PDE7A	0.993466948512476
CLOCK	PDK3	0.993466948512476
CLOCK	PDS5A	0.993466948512476
CLOCK	PEAR1	0.993466948512476
CLOCK	PEG3	0.993466948512476
CLOCK	PFKM	0.993466948512476
CLOCK	PFN1P2	0.993466948512476
CLOCK	PHACTR2	0.993466948512476
CLOCK	PHC1	0.993466948512476
CLOCK	PHC3	0.993466948512476
CLOCK	PHOSPHO2	0.993466948512476
CLOCK	PIAS1	0.993466948512476
CLOCK	PIGC	0.993466948512476
CLOCK	PIGG	0.993466948512476
CLOCK	PIGY	0.993466948512476
CLOCK	PIK3CA	0.993466948512476
CLOCK	PLA2G12A	0.993466948512476
CLOCK	PLA2G15	0.993466948512476
CLOCK	PLEKHA5	0.993466948512476
CLOCK	PLEKHJ1	0.993466948512476
CLOCK	PLK4	0.993466948512476
CLOCK	PLRG1	0.993466948512476
CLOCK	PLS1	0.993466948512476
CLOCK	PLXNB1	0.993466948512476
CLOCK	POC1B	0.993466948512476
CLOCK	POLR2B	0.993466948512476
CLOCK	POLR2E	0.993466948512476
CLOCK	POLR2I	0.993466948512476
CLOCK	POLR3F	0.993466948512476
CLOCK	PPA2	0.993466948512476
CLOCK	PPAP2B	0.993466948512476
CLOCK	PPAT	0.993466948512476
CLOCK	PPID	0.993466948512476
CLOCK	PPP1R12A	0.993466948512476
CLOCK	PPP1R7	0.993466948512476
CLOCK	PPP6C	0.993466948512476
CLOCK	PRADC1	0.993466948512476
CLOCK	PRDM16	0.993466948512476
CLOCK	PRDX5	0.993466948512476
CLOCK	PRKACA	0.993466948512476
CLOCK	PRKCA	0.993466948512476
CLOCK	PRMT9	0.993466948512476
CLOCK	PRPF40B	0.993466948512476
CLOCK	PRRG2	0.993466948512476
CLOCK	PRTFDC1	0.993466948512476
CLOCK	PSENEN	0.993466948512476
CLOCK	PSMA2	0.993466948512476
CLOCK	PSMC6	0.993466948512476
CLOCK	PSMD2	0.993466948512476
CLOCK	PSME3	0.993466948512476
CLOCK	PSMF1	0.993466948512476
CLOCK	PSPC1	0.993466948512476
CLOCK	PTCH1	0.993466948512476
CLOCK	PUS7L	0.993466948512476
CLOCK	PWAR5	0.993466948512476
CLOCK	PYGB	0.993466948512476
CLOCK	PYGO1	0.993466948512476
CLOCK	QSER1	0.993466948512476
CLOCK	RAB23	0.993466948512476
CLOCK	RAI14	0.993466948512476
CLOCK	RAPGEF2	0.993466948512476
CLOCK	RARS2	0.993466948512476
CLOCK	RBKS	0.993466948512476
CLOCK	RBM33	0.993466948512476
CLOCK	RBPJ	0.993466948512476
CLOCK	RCBTB2	0.993466948512476
CLOCK	RCHY1	0.993466948512476
CLOCK	REEP3	0.993466948512476
CLOCK	REST	0.993466948512476
CLOCK	RIOK1	0.993466948512476
CLOCK	RNASEH1	0.993466948512476
CLOCK	RNF145	0.993466948512476
CLOCK	RNF152	0.993466948512476
CLOCK	ROBO3	0.993466948512476
CLOCK	ROM1	0.993466948512476
CLOCK	RPL32	0.993466948512476
CLOCK	RPL34	0.993466948512476
CLOCK	RPS24	0.993466948512476
CLOCK	RRM1	0.993466948512476
CLOCK	RSPH1	0.993466948512476
CLOCK	RSU1	0.993466948512476
CLOCK	RUFY3	0.993466948512476
CLOCK	RUVBL1	0.993466948512476
CLOCK	RYK	0.993466948512476
CLOCK	S100A16	0.993466948512476
CLOCK	S100PBP	0.993466948512476
CLOCK	SAT1	0.993466948512476
CLOCK	SATB1	0.993466948512476
CLOCK	SC5D	0.993466948512476
CLOCK	SCARB2	0.993466948512476
CLOCK	SCFD2	0.993466948512476
CLOCK	SCOC	0.993466948512476
CLOCK	SCYL2	0.993466948512476
CLOCK	SDAD1	0.993466948512476
CLOCK	SDHA	0.993466948512476
CLOCK	SEC11A	0.993466948512476
CLOCK	SEC11C	0.993466948512476
CLOCK	SEC24B	0.993466948512476
CLOCK	SEC31A	0.993466948512476
CLOCK	SECISBP2	0.993466948512476
CLOCK	SEL1L3	0.993466948512476
CLOCK	SEPT11	0.993466948512476
CLOCK	SERF2	0.993466948512476
CLOCK	SERPINA5	0.993466948512476
CLOCK	SETD7	0.993466948512476
CLOCK	SF3A3	0.993466948512476
CLOCK	SFMBT1	0.993466948512476
CLOCK	SFT2D2	0.993466948512476
CLOCK	SGCB	0.993466948512476
CLOCK	SGCD	0.993466948512476
CLOCK	SH3GLB1	0.993466948512476
CLOCK	SH3RF1	0.993466948512476
CLOCK	SHMT2	0.993466948512476
CLOCK	SHPRH	0.993466948512476
CLOCK	SHROOM3	0.993466948512476
CLOCK	SIN3B	0.993466948512476
CLOCK	SLAIN2	0.993466948512476
CLOCK	SLC1A6	0.993466948512476
CLOCK	SLC25A23	0.993466948512476
CLOCK	SLC25A36	0.993466948512476
CLOCK	SLC27A1	0.993466948512476
CLOCK	SLC2A4	0.993466948512476
CLOCK	SLC30A9	0.993466948512476
CLOCK	SLC35G1	0.993466948512476
CLOCK	SLC38A6	0.993466948512476
CLOCK	SLC39A1	0.993466948512476
CLOCK	SLC41A2	0.993466948512476
CLOCK	SLPI	0.993466948512476
CLOCK	SMARCA4	0.993466948512476
CLOCK	SMARCA5	0.993466948512476
CLOCK	SMARCAD1	0.993466948512476
CLOCK	SMNDC1	0.993466948512476
CLOCK	SMO	0.993466948512476
CLOCK	SNIP1	0.993466948512476
CLOCK	SNORD116-4	0.993466948512476
CLOCK	SNURF	0.993466948512476
CLOCK	SNX18	0.993466948512476
CLOCK	SNX3	0.993466948512476
CLOCK	SNX6	0.993466948512476
CLOCK	SON	0.993466948512476
CLOCK	SOS1	0.993466948512476
CLOCK	SPAG8	0.993466948512476
CLOCK	SPATS2	0.993466948512476
CLOCK	SPG21	0.993466948512476
CLOCK	SPIDR	0.993466948512476
CLOCK	SPINT2	0.993466948512476
CLOCK	SQRDL	0.993466948512476
CLOCK	SRD5A3	0.993466948512476
CLOCK	SRP54	0.993466948512476
CLOCK	SRP72	0.993466948512476
CLOCK	STAG3	0.993466948512476
CLOCK	STK40	0.993466948512476
CLOCK	STMN3	0.993466948512476
CLOCK	STOML2	0.993466948512476
CLOCK	STOX2	0.993466948512476
CLOCK	STX12	0.993466948512476
CLOCK	SUGT1P3	0.993466948512476
CLOCK	SYCP2L	0.993466948512476
CLOCK	SYNJ1	0.993466948512476
CLOCK	TAMM41	0.993466948512476
CLOCK	TANK	0.993466948512476
CLOCK	TAOK1	0.993466948512476
CLOCK	TBC1D23	0.993466948512476
CLOCK	TBC1D25	0.993466948512476
CLOCK	TBX18	0.993466948512476
CLOCK	TBX3	0.993466948512476
CLOCK	TCEAL2	0.993466948512476
CLOCK	TEAD4	0.993466948512476
CLOCK	TECR	0.993466948512476
CLOCK	TESK1	0.993466948512476
CLOCK	TET2	0.993466948512476
CLOCK	TFDP1	0.993466948512476
CLOCK	TFF3	0.993466948512476
CLOCK	TGS1	0.993466948512476
CLOCK	THAP6	0.993466948512476
CLOCK	THAP9	0.993466948512476
CLOCK	THYN1	0.993466948512476
CLOCK	TIMM50	0.993466948512476
CLOCK	TINF2	0.993466948512476
CLOCK	TLN2	0.993466948512476
CLOCK	TM9SF4	0.993466948512476
CLOCK	TMEM106B	0.993466948512476
CLOCK	TMEM126B	0.993466948512476
CLOCK	TMEM145	0.993466948512476
CLOCK	TMEM14A	0.993466948512476
CLOCK	TMEM14C	0.993466948512476
CLOCK	TMEM165	0.993466948512476
CLOCK	TMEM184C	0.993466948512476
CLOCK	TMEM19	0.993466948512476
CLOCK	TMEM198	0.993466948512476
CLOCK	TMEM219	0.993466948512476
CLOCK	TMEM259	0.993466948512476
CLOCK	TMEM33	0.993466948512476
CLOCK	TMEM45A	0.993466948512476
CLOCK	TMEM8B	0.993466948512476
CLOCK	TMEM92	0.993466948512476
CLOCK	TMLHE	0.993466948512476
CLOCK	TMOD1	0.993466948512476
CLOCK	TMTC3	0.993466948512476
CLOCK	TOMM6	0.993466948512476
CLOCK	TP53	0.993466948512476
CLOCK	TRAM2	0.993466948512476
CLOCK	TRAPPC10	0.993466948512476
CLOCK	TRIM38	0.993466948512476
CLOCK	TRIM69	0.993466948512476
CLOCK	TRMT6	0.993466948512476
CLOCK	TRPC1	0.993466948512476
CLOCK	TRPV3	0.993466948512476
CLOCK	TSIX	0.993466948512476
CLOCK	TSLP	0.993466948512476
CLOCK	TSTD2	0.993466948512476
CLOCK	TTBK2	0.993466948512476
CLOCK	TTC5	0.993466948512476
CLOCK	TTLL11	0.993466948512476
CLOCK	TTYH1	0.993466948512476
CLOCK	TUBB3	0.993466948512476
CLOCK	TUBB6	0.993466948512476
CLOCK	TUSC3	0.993466948512476
CLOCK	TXNL4A	0.993466948512476
CLOCK	U2SURP	0.993466948512476
CLOCK	UBA5	0.993466948512476
CLOCK	UBA6	0.993466948512476
CLOCK	UBA6-AS1	0.993466948512476
CLOCK	UBE2D3	0.993466948512476
CLOCK	UBE2K	0.993466948512476
CLOCK	UBE2N	0.993466948512476
CLOCK	UBE3C	0.993466948512476
CLOCK	UBLCP1	0.993466948512476
CLOCK	UGT8	0.993466948512476
CLOCK	UHMK1	0.993466948512476
CLOCK	UNC45A	0.993466948512476
CLOCK	USO1	0.993466948512476
CLOCK	USP16	0.993466948512476
CLOCK	USP21	0.993466948512476
CLOCK	USP28	0.993466948512476
CLOCK	USP34	0.993466948512476
CLOCK	USP38	0.993466948512476
CLOCK	USP46	0.993466948512476
CLOCK	UTP14C	0.993466948512476
CLOCK	UTP3	0.993466948512476
CLOCK	UXT	0.993466948512476
CLOCK	VAC14	0.993466948512476
CLOCK	VGLL4	0.993466948512476
CLOCK	VPS26B	0.993466948512476
CLOCK	VPS33B	0.993466948512476
CLOCK	WDFY3	0.993466948512476
CLOCK	WDR5	0.993466948512476
CLOCK	WDR61	0.993466948512476
CLOCK	WDR70	0.993466948512476
CLOCK	WDR74	0.993466948512476
CLOCK	WDR91	0.993466948512476
CLOCK	WHSC1	0.993466948512476
CLOCK	WNK1	0.993466948512476
CLOCK	WRN	0.993466948512476
CLOCK	WWTR1	0.993466948512476
CLOCK	XPO5	0.993466948512476
CLOCK	YTHDC1	0.993466948512476
CLOCK	ZBTB37	0.993466948512476
CLOCK	ZBTB38	0.993466948512476
CLOCK	ZCRB1	0.993466948512476
CLOCK	ZDHHC21	0.993466948512476
CLOCK	ZFP42	0.993466948512476
CLOCK	ZGRF1	0.993466948512476
CLOCK	ZKSCAN8	0.993466948512476
CLOCK	ZMYM4	0.993466948512476
CLOCK	ZNF148	0.993466948512476
CLOCK	ZNF175	0.993466948512476
CLOCK	ZNF214	0.993466948512476
CLOCK	ZNF311	0.993466948512476
CLOCK	ZNF318	0.993466948512476
CLOCK	ZNF429	0.993466948512476
CLOCK	ZNF480	0.993466948512476
CLOCK	ZNF554	0.993466948512476
CLOCK	ZNF555	0.993466948512476
CLOCK	ZNF585A	0.993466948512476
CLOCK	ZNF622	0.993466948512476
CLOCK	ZNF76	0.993466948512476
CLOCK	ZNF776	0.993466948512476
CLOCK	ZNF79	0.993466948512476
CLOCK	ZNF81	0.993466948512476
CLOCK	ZNF827	0.993466948512476
CLOCK	ZNF829	0.993466948512476
CLOCK	ZNF853	0.993466948512476
CLOCK	ZNHIT6	0.993466948512476
CLOCK	ZSCAN31	0.993466948512476
GLI2	ABCA10	0.999854765286226
GLI2	ABCC1	0.999854765286226
GLI2	ACOT9	0.999854765286226
GLI2	ACSL5	0.999854765286226
GLI2	ACTN1	0.999854765286226
GLI2	ADAMTS10	0.999854765286226
GLI2	ADAMTS2	0.999854765286226
GLI2	ADCY4	0.999854765286226
GLI2	ADCY9	0.999854765286226
GLI2	ADGRA2	0.999854765286226
GLI2	ADGRD1	0.999854765286226
GLI2	ADH1C	0.999854765286226
GLI2	AGFG1	0.999854765286226
GLI2	AIF1L	0.999854765286226
GLI2	ALAD	0.999854765286226
GLI2	ALDH1B1	0.999854765286226
GLI2	ALDH1L2	0.999854765286226
GLI2	AMIGO3	0.999854765286226
GLI2	ANAPC1	0.999854765286226
GLI2	ANAPC2	0.999854765286226
GLI2	ANAPC7	0.999854765286226
GLI2	ANKIB1	0.999854765286226
GLI2	ANKRD35	0.999854765286226
GLI2	APOBEC3C	0.999854765286226
GLI2	ARHGAP10	0.999854765286226
GLI2	ARHGAP23	0.999854765286226
GLI2	ARHGAP28	0.999854765286226
GLI2	ARHGAP31	0.999854765286226
GLI2	ARHGEF39	0.999854765286226
GLI2	ASB9	0.999854765286226
GLI2	ATP6V1B2	0.999854765286226
GLI2	ATP9B	0.999854765286226
GLI2	ATXN1	0.999854765286226
GLI2	AXL	0.999854765286226
GLI2	BCL9	0.999854765286226
GLI2	BGLAP	0.999854765286226
GLI2	BGN	0.999854765286226
GLI2	BICC1	0.999854765286226
GLI2	BMP6	0.999854765286226
GLI2	BOC	0.999854765286226
GLI2	C14orf37	0.999854765286226
GLI2	C17orf100	0.999854765286226
GLI2	C17orf47	0.999854765286226
GLI2	C1GALT1	0.999854765286226
GLI2	C1orf74	0.999854765286226
GLI2	C1QTNF1	0.999854765286226
GLI2	C3orf58	0.999854765286226
GLI2	C5orf24	0.999854765286226
GLI2	C9orf64	0.999854765286226
GLI2	CACNG4	0.999854765286226
GLI2	CALD1	0.999854765286226
GLI2	CAMTA1	0.999854765286226
GLI2	CARKD	0.999854765286226
GLI2	CASK	0.999854765286226
GLI2	CBFA2T3	0.999854765286226
GLI2	CCDC25	0.999854765286226
GLI2	CCDC8	0.999854765286226
GLI2	CCND2	0.999854765286226
GLI2	CD302	0.999854765286226
GLI2	CDC14B	0.999854765286226
GLI2	CDK16	0.999854765286226
GLI2	CDK5RAP2	0.999854765286226
GLI2	CDNF	0.999854765286226
GLI2	CEBPA	0.999854765286226
GLI2	CEP72	0.999854765286226
GLI2	CHRM3	0.999854765286226
GLI2	CHST2	0.999854765286226
GLI2	CHST3	0.999854765286226
GLI2	CLASP1	0.999854765286226
GLI2	CLDN5	0.999854765286226
GLI2	CLEC7A	0.999854765286226
GLI2	CLINT1	0.999854765286226
GLI2	CLIP1	0.999854765286226
GLI2	CLTB	0.999854765286226
GLI2	CMAS	0.999854765286226
GLI2	CNN3	0.999854765286226
GLI2	CNNM1	0.999854765286226
GLI2	CNTN1	0.999854765286226
GLI2	COL16A1	0.999854765286226
GLI2	COL28A1	0.999854765286226
GLI2	COL5A1	0.999854765286226
GLI2	COPS7B	0.999854765286226
GLI2	CORO2B	0.999854765286226
GLI2	COTL1	0.999854765286226
GLI2	COX7A1	0.999854765286226
GLI2	CPNE8	0.999854765286226
GLI2	CPS1	0.999854765286226
GLI2	CREB3L1	0.999854765286226
GLI2	CSMD2	0.999854765286226
GLI2	CTU2	0.999854765286226
GLI2	CUL4A	0.999854765286226
GLI2	CXCL12	0.999854765286226
GLI2	CYP1B1	0.999854765286226
GLI2	CYS1	0.999854765286226
GLI2	CYYR1	0.999854765286226
GLI2	DAGLA	0.999854765286226
GLI2	DBX2	0.999854765286226
GLI2	DCBLD1	0.999854765286226
GLI2	DDX18	0.999854765286226
GLI2	DLG2	0.999854765286226
GLI2	DMD	0.999854765286226
GLI2	DMRT2	0.999854765286226
GLI2	DNAJB5	0.999854765286226
GLI2	DNM1	0.999854765286226
GLI2	DOCK9	0.999854765286226
GLI2	DPYD	0.999854765286226
GLI2	DPYSL3	0.999854765286226
GLI2	DZIP1	0.999854765286226
GLI2	EBF3	0.999854765286226
GLI2	ECE1	0.999854765286226
GLI2	EDEM1	0.999854765286226
GLI2	EEPD1	0.999854765286226
GLI2	EFEMP1	0.999854765286226
GLI2	EGFR	0.999854765286226
GLI2	EHD2	0.999854765286226
GLI2	EIF5A2	0.999854765286226
GLI2	ELN	0.999854765286226
GLI2	EMILIN1	0.999854765286226
GLI2	EML1	0.999854765286226
GLI2	EMP1	0.999854765286226
GLI2	EMX2	0.999854765286226
GLI2	EN1	0.999854765286226
GLI2	ENDOU	0.999854765286226
GLI2	EPHB2	0.999854765286226
GLI2	ESYT2	0.999854765286226
GLI2	ETV5	0.999854765286226
GLI2	EVA1A	0.999854765286226
GLI2	EVC	0.999854765286226
GLI2	EVC2	0.999854765286226
GLI2	FAM110C	0.999854765286226
GLI2	FAM126A	0.999854765286226
GLI2	FAM129B	0.999854765286226
GLI2	FAM133A	0.999854765286226
GLI2	FAM175B	0.999854765286226
GLI2	FAM19A5	0.999854765286226
GLI2	FAM212A	0.999854765286226
GLI2	FAM71E1	0.999854765286226
GLI2	FAM96B	0.999854765286226
GLI2	FAS	0.999854765286226
GLI2	FAT2	0.999854765286226
GLI2	FBLN2	0.999854765286226
GLI2	FBXL13	0.999854765286226
GLI2	FERMT1	0.999854765286226
GLI2	FES	0.999854765286226
GLI2	FGF7	0.999854765286226
GLI2	FGFR1	0.999854765286226
GLI2	FHOD3	0.999854765286226
GLI2	FLRT2	0.999854765286226
GLI2	FMOD	0.999854765286226
GLI2	FNDC4	0.999854765286226
GLI2	FOXC2	0.999854765286226
GLI2	FOXF2	0.999854765286226
GLI2	FOXP2	0.999854765286226
GLI2	FOXS1	0.999854765286226
GLI2	FSCN1	0.999854765286226
GLI2	FSD1	0.999854765286226
GLI2	FSTL1	0.999854765286226
GLI2	GALNT2	0.999854765286226
GLI2	GAS1	0.999854765286226
GLI2	GAS6	0.999854765286226
GLI2	GBGT1	0.999854765286226
GLI2	GBP1	0.999854765286226
GLI2	GDF10	0.999854765286226
GLI2	GFOD1	0.999854765286226
GLI2	GJA5	0.999854765286226
GLI2	GLI1	0.999854765286226
GLI2	GLIPR1	0.999854765286226
GLI2	GLIPR2	0.999854765286226
GLI2	GLIS3	0.999854765286226
GLI2	GPC2	0.999854765286226
GLI2	GPC4	0.999854765286226
GLI2	GPIHBP1	0.999854765286226
GLI2	GPR107	0.999854765286226
GLI2	GPR21	0.999854765286226
GLI2	GPR87	0.999854765286226
GLI2	GRHPR	0.999854765286226
GLI2	GSK3A	0.999854765286226
GLI2	GUCY1B3	0.999854765286226
GLI2	GXYLT2	0.999854765286226
GLI2	HAND2	0.999854765286226
GLI2	HAUS7	0.999854765286226
GLI2	HAUS8	0.999854765286226
GLI2	HBS1L	0.999854765286226
GLI2	HCAR1	0.999854765286226
GLI2	HDAC11	0.999854765286226
GLI2	HDAC6	0.999854765286226
GLI2	HEATR1	0.999854765286226
GLI2	HEPH	0.999854765286226
GLI2	HIC1	0.999854765286226
GLI2	HIGD1B	0.999854765286226
GLI2	HIP1	0.999854765286226
GLI2	HIPK4	0.999854765286226
GLI2	HKR1	0.999854765286226
GLI2	HOXA1	0.999854765286226
GLI2	HOXA10	0.999854765286226
GLI2	HOXA2	0.999854765286226
GLI2	HOXA3	0.999854765286226
GLI2	HOXA4	0.999854765286226
GLI2	HOXA5	0.999854765286226
GLI2	HOXA6	0.999854765286226
GLI2	HOXA7	0.999854765286226
GLI2	HOXA9	0.999854765286226
GLI2	HRCT1	0.999854765286226
GLI2	HTRA3	0.999854765286226
GLI2	HUWE1	0.999854765286226
GLI2	ID4	0.999854765286226
GLI2	IFNGR1	0.999854765286226
GLI2	IFT52	0.999854765286226
GLI2	IGF2BP3	0.999854765286226
GLI2	IGFBP3	0.999854765286226
GLI2	IGSF10	0.999854765286226
GLI2	IL2RG	0.999854765286226
GLI2	INPP5F	0.999854765286226
GLI2	INTS1	0.999854765286226
GLI2	IQSEC3	0.999854765286226
GLI2	IRAK2	0.999854765286226
GLI2	IRF6	0.999854765286226
GLI2	IRX1	0.999854765286226
GLI2	ISLR	0.999854765286226
GLI2	ITFG2	0.999854765286226
GLI2	ITGB1BP1	0.999854765286226
GLI2	ITSN2	0.999854765286226
GLI2	JAG1	0.999854765286226
GLI2	JPH3	0.999854765286226
GLI2	KCNA6	0.999854765286226
GLI2	KCNIP1	0.999854765286226
GLI2	KCNIP3	0.999854765286226
GLI2	KCNMB4	0.999854765286226
GLI2	KCNT2	0.999854765286226
GLI2	KDM5A	0.999854765286226
GLI2	KDM5C	0.999854765286226
GLI2	KIAA1033	0.999854765286226
GLI2	KIAA1217	0.999854765286226
GLI2	KIAA1644	0.999854765286226
GLI2	KIAA1755	0.999854765286226
GLI2	KLHL29	0.999854765286226
GLI2	KLK6	0.999854765286226
GLI2	KRT5	0.999854765286226
GLI2	LDOC1	0.999854765286226
GLI2	LEPROT	0.999854765286226
GLI2	LIX1L	0.999854765286226
GLI2	LOX	0.999854765286226
GLI2	LPAR6	0.999854765286226
GLI2	LPO	0.999854765286226
GLI2	LRIG3	0.999854765286226
GLI2	LRRC32	0.999854765286226
GLI2	LTBP4	0.999854765286226
GLI2	LYN	0.999854765286226
GLI2	LYPD5	0.999854765286226
GLI2	MAB21L1	0.999854765286226
GLI2	MACF1	0.999854765286226
GLI2	MAGEL2	0.999854765286226
GLI2	MAMDC2	0.999854765286226
GLI2	MAN1B1	0.999854765286226
GLI2	MAP2	0.999854765286226
GLI2	MAP4K1	0.999854765286226
GLI2	MAPRE2	0.999854765286226
GLI2	MARVELD1	0.999854765286226
GLI2	MEG3	0.999854765286226
GLI2	MEOX2	0.999854765286226
GLI2	MEST	0.999854765286226
GLI2	MFAP3L	0.999854765286226
GLI2	MFAP4	0.999854765286226
GLI2	MFNG	0.999854765286226
GLI2	MIR99AHG	0.999854765286226
GLI2	MME	0.999854765286226
GLI2	MMRN2	0.999854765286226
GLI2	MOB3B	0.999854765286226
GLI2	MOSPD3	0.999854765286226
GLI2	MPC1	0.999854765286226
GLI2	MRAP2	0.999854765286226
GLI2	MRAS	0.999854765286226
GLI2	MRGPRF	0.999854765286226
GLI2	MRPS35	0.999854765286226
GLI2	MRVI1	0.999854765286226
GLI2	MSI1	0.999854765286226
GLI2	MTR	0.999854765286226
GLI2	MYB	0.999854765286226
GLI2	NALCN	0.999854765286226
GLI2	NAP1L3	0.999854765286226
GLI2	NCOA7	0.999854765286226
GLI2	NDN	0.999854765286226
GLI2	NFYB	0.999854765286226
GLI2	NLGN4X	0.999854765286226
GLI2	NPHP1	0.999854765286226
GLI2	NPR1	0.999854765286226
GLI2	NPR2	0.999854765286226
GLI2	NRBF2	0.999854765286226
GLI2	NRN1	0.999854765286226
GLI2	NT5E	0.999854765286226
GLI2	NTRK3	0.999854765286226
GLI2	NUB1	0.999854765286226
GLI2	NUDT11	0.999854765286226
GLI2	NUDT2	0.999854765286226
GLI2	NUDT7	0.999854765286226
GLI2	P3H2	0.999854765286226
GLI2	PAQR8	0.999854765286226
GLI2	PCDH18	0.999854765286226
GLI2	PCDHB14	0.999854765286226
GLI2	PCDHB16	0.999854765286226
GLI2	PCDHB2	0.999854765286226
GLI2	PCDHB8	0.999854765286226
GLI2	PDE2A	0.999854765286226
GLI2	PDE4A	0.999854765286226
GLI2	PDE9A	0.999854765286226
GLI2	PDGFC	0.999854765286226
GLI2	PDGFRA	0.999854765286226
GLI2	PEG3	0.999854765286226
GLI2	PELI2	0.999854765286226
GLI2	PHLDB1	0.999854765286226
GLI2	PIF1	0.999854765286226
GLI2	PIK3AP1	0.999854765286226
GLI2	PLA2G4A	0.999854765286226
GLI2	PLEKHA5	0.999854765286226
GLI2	PLEKHG1	0.999854765286226
GLI2	PLEKHN1	0.999854765286226
GLI2	PLOD3	0.999854765286226
GLI2	PODN	0.999854765286226
GLI2	PODXL	0.999854765286226
GLI2	POLE	0.999854765286226
GLI2	POSTN	0.999854765286226
GLI2	PPP1CC	0.999854765286226
GLI2	PPP1R18	0.999854765286226
GLI2	PPP1R21	0.999854765286226
GLI2	PRICKLE1	0.999854765286226
GLI2	PRPF40A	0.999854765286226
GLI2	PRSS12	0.999854765286226
GLI2	PTEN	0.999854765286226
GLI2	PTENP1	0.999854765286226
GLI2	PTGDS	0.999854765286226
GLI2	PTPRS	0.999854765286226
GLI2	PTPRU	0.999854765286226
GLI2	PURG	0.999854765286226
GLI2	PVRL3	0.999854765286226
GLI2	PXMP2	0.999854765286226
GLI2	PYROXD1	0.999854765286226
GLI2	RAB11FIP5	0.999854765286226
GLI2	RAB40B	0.999854765286226
GLI2	RAB42	0.999854765286226
GLI2	RASA2	0.999854765286226
GLI2	RASD2	0.999854765286226
GLI2	RASGEF1B	0.999854765286226
GLI2	RASSF2	0.999854765286226
GLI2	RBBP9	0.999854765286226
GLI2	RBMS3	0.999854765286226
GLI2	RCN3	0.999854765286226
GLI2	RFTN1	0.999854765286226
GLI2	RMDN2	0.999854765286226
GLI2	RNF208	0.999854765286226
GLI2	RNF216	0.999854765286226
GLI2	RPS12	0.999854765286226
GLI2	S100A10	0.999854765286226
GLI2	SAMD4B	0.999854765286226
GLI2	SCN2A	0.999854765286226
GLI2	SCN2B	0.999854765286226
GLI2	SDC1	0.999854765286226
GLI2	SEC24A	0.999854765286226
GLI2	SEPHS1	0.999854765286226
GLI2	SERPINB6	0.999854765286226
GLI2	SFRP1	0.999854765286226
GLI2	SFTPB	0.999854765286226
GLI2	SGCD	0.999854765286226
GLI2	SH3RF3	0.999854765286226
GLI2	SHOX2	0.999854765286226
GLI2	SKI	0.999854765286226
GLI2	SLC1A6	0.999854765286226
GLI2	SLC25A23	0.999854765286226
GLI2	SLC26A2	0.999854765286226
GLI2	SLC39A14	0.999854765286226
GLI2	SLU7	0.999854765286226
GLI2	SMAD7	0.999854765286226
GLI2	SMC5	0.999854765286226
GLI2	SMIM10	0.999854765286226
GLI2	SMTN	0.999854765286226
GLI2	SMU1	0.999854765286226
GLI2	SNAI2	0.999854765286226
GLI2	SNORD116-4	0.999854765286226
GLI2	SNRPN	0.999854765286226
GLI2	SORCS2	0.999854765286226
GLI2	SP100	0.999854765286226
GLI2	SPARCL1	0.999854765286226
GLI2	SPHK1	0.999854765286226
GLI2	SPNS3	0.999854765286226
GLI2	SRMS	0.999854765286226
GLI2	SRSF12	0.999854765286226
GLI2	ST3GAL2	0.999854765286226
GLI2	ST6GAL2	0.999854765286226
GLI2	STAC	0.999854765286226
GLI2	STK24	0.999854765286226
GLI2	STON1	0.999854765286226
GLI2	SUGCT	0.999854765286226
GLI2	SYN2	0.999854765286226
GLI2	SYNE4	0.999854765286226
GLI2	SYNJ2	0.999854765286226
GLI2	TAF2	0.999854765286226
GLI2	TATDN3	0.999854765286226
GLI2	TBC1D2	0.999854765286226
GLI2	TBK1	0.999854765286226
GLI2	TBX18	0.999854765286226
GLI2	TCP11L2	0.999854765286226
GLI2	TEAD4	0.999854765286226
GLI2	TENM3	0.999854765286226
GLI2	TFDP1	0.999854765286226
GLI2	TGFBR2	0.999854765286226
GLI2	TGIF1	0.999854765286226
GLI2	THSD7B	0.999854765286226
GLI2	TLX3	0.999854765286226
GLI2	TMEM119	0.999854765286226
GLI2	TMEM127	0.999854765286226
GLI2	TMEM159	0.999854765286226
GLI2	TMEM200C	0.999854765286226
GLI2	TMEM240	0.999854765286226
GLI2	TMEM246	0.999854765286226
GLI2	TMEM51-AS1	0.999854765286226
GLI2	TNFRSF19	0.999854765286226
GLI2	TOX	0.999854765286226
GLI2	TP53	0.999854765286226
GLI2	TP53I11	0.999854765286226
GLI2	TPST1	0.999854765286226
GLI2	TRAF2	0.999854765286226
GLI2	TRIM2	0.999854765286226
GLI2	TRPC6	0.999854765286226
GLI2	TRPM8	0.999854765286226
GLI2	TRPS1	0.999854765286226
GLI2	TRUB2	0.999854765286226
GLI2	TSC1	0.999854765286226
GLI2	TSLP	0.999854765286226
GLI2	TSPAN11	0.999854765286226
GLI2	TSPAN2	0.999854765286226
GLI2	TUBB6	0.999854765286226
GLI2	TWIST2	0.999854765286226
GLI2	UGT8	0.999854765286226
GLI2	ULK3	0.999854765286226
GLI2	UPK1B	0.999854765286226
GLI2	URB1	0.999854765286226
GLI2	USP30	0.999854765286226
GLI2	USP51	0.999854765286226
GLI2	VNN1	0.999854765286226
GLI2	WWP2	0.999854765286226
GLI2	YAF2	0.999854765286226
GLI2	ZBED1	0.999854765286226
GLI2	ZBED9	0.999854765286226
GLI2	ZC3H12C	0.999854765286226
GLI2	ZFP42	0.999854765286226
GLI2	ZFP69	0.999854765286226
GLI2	ZFPM2	0.999854765286226
GLI2	ZNF12	0.999854765286226
GLI2	ZNF300	0.999854765286226
GLI2	ZNF365	0.999854765286226
GLI2	ZNF467	0.999854765286226
GLI2	ZNF597	0.999854765286226
GLI2	ZNF682	0.999854765286226
GLI2	ZNF727	0.999854765286226
GLI2	ZNF765	0.999854765286226
HAND2	ABCA13	-0.206363990477433
HAND2	ABCE1	-0.206363990477433
HAND2	ABI1	-0.206363990477433
HAND2	ABL2	-0.206363990477433
HAND2	ACSF3	-0.206363990477433
HAND2	ACTA2	-0.206363990477433
HAND2	ACTG2	-0.206363990477433
HAND2	ACVR1	-0.206363990477433
HAND2	ADAM17	-0.206363990477433
HAND2	ADAM19	-0.206363990477433
HAND2	ADAMTS16	-0.206363990477433
HAND2	ADAMTS17	-0.206363990477433
HAND2	ADAMTS6	-0.206363990477433
HAND2	ADAMTS7	-0.206363990477433
HAND2	ADAMTS9	-0.206363990477433
HAND2	ADD2	-0.206363990477433
HAND2	ADGRA2	-0.206363990477433
HAND2	ADGRD1	-0.206363990477433
HAND2	ADRB2	-0.206363990477433
HAND2	ADTRP	-0.206363990477433
HAND2	AEBP1	-0.206363990477433
HAND2	AFAP1L1	-0.206363990477433
HAND2	AK1	-0.206363990477433
HAND2	AKR1B1	-0.206363990477433
HAND2	AKT3	-0.206363990477433
HAND2	ALDH1B1	-0.206363990477433
HAND2	ALDH1L2	-0.206363990477433
HAND2	ALDH9A1	-0.206363990477433
HAND2	ALPL	-0.206363990477433
HAND2	AMDHD2	-0.206363990477433
HAND2	ANKRD16	-0.206363990477433
HAND2	ANKRD35	-0.206363990477433
HAND2	ANO1	-0.206363990477433
HAND2	ANO4	-0.206363990477433
HAND2	ANXA1	-0.206363990477433
HAND2	ANXA13	-0.206363990477433
HAND2	AP3D1	-0.206363990477433
HAND2	AP4B1	-0.206363990477433
HAND2	AQP1	-0.206363990477433
HAND2	ARG2	-0.206363990477433
HAND2	ARHGAP1	-0.206363990477433
HAND2	ARHGAP23	-0.206363990477433
HAND2	ARHGAP31	-0.206363990477433
HAND2	ARHGEF15	-0.206363990477433
HAND2	ARHGEF38	-0.206363990477433
HAND2	ATAD1	-0.206363990477433
HAND2	ATL1	-0.206363990477433
HAND2	ATL2	-0.206363990477433
HAND2	ATP2A2	-0.206363990477433
HAND2	ATP2C1	-0.206363990477433
HAND2	ATP9B	-0.206363990477433
HAND2	ATXN7L3B	-0.206363990477433
HAND2	AZIN2	-0.206363990477433
HAND2	B3GNT7	-0.206363990477433
HAND2	BACH2	-0.206363990477433
HAND2	BDH2	-0.206363990477433
HAND2	BEND6	-0.206363990477433
HAND2	BEX4	-0.206363990477433
HAND2	BHLHE22	-0.206363990477433
HAND2	BICC1	-0.206363990477433
HAND2	BMP5	-0.206363990477433
HAND2	BMP6	-0.206363990477433
HAND2	BOC	-0.206363990477433
HAND2	C11orf24	-0.206363990477433
HAND2	C12orf4	-0.206363990477433
HAND2	C14orf37	-0.206363990477433
HAND2	C15orf52	-0.206363990477433
HAND2	C1orf131	-0.206363990477433
HAND2	C1orf186	-0.206363990477433
HAND2	C1orf64	-0.206363990477433
HAND2	C1QC	-0.206363990477433
HAND2	C1QTNF1	-0.206363990477433
HAND2	C1QTNF6	-0.206363990477433
HAND2	C1R	-0.206363990477433
HAND2	C1S	-0.206363990477433
HAND2	C7orf49	-0.206363990477433
HAND2	C9orf3	-0.206363990477433
HAND2	CAMK2A	-0.206363990477433
HAND2	CAPN7	-0.206363990477433
HAND2	CARD6	-0.206363990477433
HAND2	CAV1	-0.206363990477433
HAND2	CCDC107	-0.206363990477433
HAND2	CCDC30	-0.206363990477433
HAND2	CCDC50	-0.206363990477433
HAND2	CCDC8	-0.206363990477433
HAND2	CCDC82	-0.206363990477433
HAND2	CCDC88A	-0.206363990477433
HAND2	CCDC96	-0.206363990477433
HAND2	CCDC97	-0.206363990477433
HAND2	CCIN	-0.206363990477433
HAND2	CCNA1	-0.206363990477433
HAND2	CCNB3	-0.206363990477433
HAND2	CD200	-0.206363990477433
HAND2	CDC34	-0.206363990477433
HAND2	CDC42EP3	-0.206363990477433
HAND2	CDC42EP5	-0.206363990477433
HAND2	CDKN2A	-0.206363990477433
HAND2	CELF2	-0.206363990477433
HAND2	CENPW	-0.206363990477433
HAND2	CEP135	-0.206363990477433
HAND2	CEP162	-0.206363990477433
HAND2	CERCAM	-0.206363990477433
HAND2	CETN2	-0.206363990477433
HAND2	CFAP20	-0.206363990477433
HAND2	CHPF	-0.206363990477433
HAND2	CHRNA7	-0.206363990477433
HAND2	CHST2	-0.206363990477433
HAND2	CHST3	-0.206363990477433
HAND2	CHST6	-0.206363990477433
HAND2	CKLF	-0.206363990477433
HAND2	CLMP	-0.206363990477433
HAND2	CMBL	-0.206363990477433
HAND2	CMC4	-0.206363990477433
HAND2	CMTM3	-0.206363990477433
HAND2	COL1A2	-0.206363990477433
HAND2	COL3A1	-0.206363990477433
HAND2	COL6A3	-0.206363990477433
HAND2	COL8A2	-0.206363990477433
HAND2	COLCA2	-0.206363990477433
HAND2	COMP	-0.206363990477433
HAND2	COPS2	-0.206363990477433
HAND2	COX6B1	-0.206363990477433
HAND2	CPNE8	-0.206363990477433
HAND2	CPSF3	-0.206363990477433
HAND2	CPXM2	-0.206363990477433
HAND2	CPZ	-0.206363990477433
HAND2	CREB3	-0.206363990477433
HAND2	CRELD1	-0.206363990477433
HAND2	CRHR1	-0.206363990477433
HAND2	CRTC1	-0.206363990477433
HAND2	CSDC2	-0.206363990477433
HAND2	CSGALNACT2	-0.206363990477433
HAND2	CTSK	-0.206363990477433
HAND2	CTSV	-0.206363990477433
HAND2	CYP27C1	-0.206363990477433
HAND2	CYS1	-0.206363990477433
HAND2	CYYR1	-0.206363990477433
HAND2	DAAM2	-0.206363990477433
HAND2	DAZAP1	-0.206363990477433
HAND2	DCN	-0.206363990477433
HAND2	DDR2	-0.206363990477433
HAND2	DDX49	-0.206363990477433
HAND2	DEPDC7	-0.206363990477433
HAND2	DGCR5	-0.206363990477433
HAND2	DGKI	-0.206363990477433
HAND2	DISC1	-0.206363990477433
HAND2	DLG1	-0.206363990477433
HAND2	DLX5	-0.206363990477433
HAND2	DMD	-0.206363990477433
HAND2	DNAH7	-0.206363990477433
HAND2	DNAJB5	-0.206363990477433
HAND2	DNAJC16	-0.206363990477433
HAND2	DNM3	-0.206363990477433
HAND2	DPYSL2	-0.206363990477433
HAND2	DPYSL5	-0.206363990477433
HAND2	DSC3	-0.206363990477433
HAND2	DSG3	-0.206363990477433
HAND2	DUS2	-0.206363990477433
HAND2	DYNC1I1	-0.206363990477433
HAND2	DYSF	-0.206363990477433
HAND2	DZIP1	-0.206363990477433
HAND2	DZIP1L	-0.206363990477433
HAND2	ECD	-0.206363990477433
HAND2	EEPD1	-0.206363990477433
HAND2	EFNB1	-0.206363990477433
HAND2	EHD3	-0.206363990477433
HAND2	EIF5A2	-0.206363990477433
HAND2	ELF2	-0.206363990477433
HAND2	ELN	-0.206363990477433
HAND2	EMX2	-0.206363990477433
HAND2	ENTPD8	-0.206363990477433
HAND2	EOGT	-0.206363990477433
HAND2	EPHA3	-0.206363990477433
HAND2	EPHB1	-0.206363990477433
HAND2	EPHB2	-0.206363990477433
HAND2	ERICH1	-0.206363990477433
HAND2	ERP29	-0.206363990477433
HAND2	ESR2	-0.206363990477433
HAND2	ETS1	-0.206363990477433
HAND2	EVC2	-0.206363990477433
HAND2	EXD3	-0.206363990477433
HAND2	EXOG	-0.206363990477433
HAND2	FABP5	-0.206363990477433
HAND2	FAM101A	-0.206363990477433
HAND2	FAM107A	-0.206363990477433
HAND2	FAM109B	-0.206363990477433
HAND2	FAM126A	-0.206363990477433
HAND2	FAM133A	-0.206363990477433
HAND2	FAM180A	-0.206363990477433
HAND2	FAM210B	-0.206363990477433
HAND2	FAM3A	-0.206363990477433
HAND2	FAM50B	-0.206363990477433
HAND2	FAM57A	-0.206363990477433
HAND2	FARP1	-0.206363990477433
HAND2	FBLN2	-0.206363990477433
HAND2	FBLN5	-0.206363990477433
HAND2	FBXL13	-0.206363990477433
HAND2	FBXW7	-0.206363990477433
HAND2	FERMT2	-0.206363990477433
HAND2	FHL3	-0.206363990477433
HAND2	FIBIN	-0.206363990477433
HAND2	FKBP14	-0.206363990477433
HAND2	FNDC4	-0.206363990477433
HAND2	FNDC5	-0.206363990477433
HAND2	FOXA1	-0.206363990477433
HAND2	FOXC1	-0.206363990477433
HAND2	FOXF2	-0.206363990477433
HAND2	FOXO1	-0.206363990477433
HAND2	FOXQ1	-0.206363990477433
HAND2	FSCN1	-0.206363990477433
HAND2	FSTL4	-0.206363990477433
HAND2	FYN	-0.206363990477433
HAND2	FZD10	-0.206363990477433
HAND2	FZR1	-0.206363990477433
HAND2	GAB1	-0.206363990477433
HAND2	GABRA5	-0.206363990477433
HAND2	GABRD	-0.206363990477433
HAND2	GAS1	-0.206363990477433
HAND2	GAS6	-0.206363990477433
HAND2	GATA3	-0.206363990477433
HAND2	GATAD2A	-0.206363990477433
HAND2	GBA2	-0.206363990477433
HAND2	GDI2	-0.206363990477433
HAND2	GLG1	-0.206363990477433
HAND2	GLI2	-0.206363990477433
HAND2	GLIPR1	-0.206363990477433
HAND2	GLIS2	-0.206363990477433
HAND2	GLT8D2	-0.206363990477433
HAND2	GMPR2	-0.206363990477433
HAND2	GNAL	-0.206363990477433
HAND2	GNB1	-0.206363990477433
HAND2	GNG2	-0.206363990477433
HAND2	GPC4	-0.206363990477433
HAND2	GPR1	-0.206363990477433
HAND2	GPR12	-0.206363990477433
HAND2	GPR160	-0.206363990477433
HAND2	GPR55	-0.206363990477433
HAND2	GPRC5A	-0.206363990477433
HAND2	GREM2	-0.206363990477433
HAND2	GRIPAP1	-0.206363990477433
HAND2	GSN	-0.206363990477433
HAND2	GXYLT2	-0.206363990477433
HAND2	GYPC	-0.206363990477433
HAND2	HACD1	-0.206363990477433
HAND2	HACD2	-0.206363990477433
HAND2	HACL1	-0.206363990477433
HAND2	HAPLN3	-0.206363990477433
HAND2	HAUS5	-0.206363990477433
HAND2	HAUS7	-0.206363990477433
HAND2	HEPH	-0.206363990477433
HAND2	HERPUD1	-0.206363990477433
HAND2	HIVEP2	-0.206363990477433
HAND2	HKR1	-0.206363990477433
HAND2	HMGB1	-0.206363990477433
HAND2	HOXA1	-0.206363990477433
HAND2	HOXA11	-0.206363990477433
HAND2	HOXA3	-0.206363990477433
HAND2	HOXA4	-0.206363990477433
HAND2	HOXA7	-0.206363990477433
HAND2	HOXD10	-0.206363990477433
HAND2	HOXD4	-0.206363990477433
HAND2	HOXD9	-0.206363990477433
HAND2	HPN	-0.206363990477433
HAND2	HRNR	-0.206363990477433
HAND2	HSD11B2	-0.206363990477433
HAND2	HSD3B7	-0.206363990477433
HAND2	HSPA4	-0.206363990477433
HAND2	HSPB2	-0.206363990477433
HAND2	HSPB6	-0.206363990477433
HAND2	IFI16	-0.206363990477433
HAND2	IGF2BP3	-0.206363990477433
HAND2	IL7	-0.206363990477433
HAND2	ILF2	-0.206363990477433
HAND2	INO80B	-0.206363990477433
HAND2	IQSEC1	-0.206363990477433
HAND2	IRX1	-0.206363990477433
HAND2	ISM1	-0.206363990477433
HAND2	ITGA10	-0.206363990477433
HAND2	ITGA9	-0.206363990477433
HAND2	ITGB1BP1	-0.206363990477433
HAND2	ITPKB	-0.206363990477433
HAND2	ITSN2	-0.206363990477433
HAND2	IVD	-0.206363990477433
HAND2	IWS1	-0.206363990477433
HAND2	KANK2	-0.206363990477433
HAND2	KANK4	-0.206363990477433
HAND2	KATNA1	-0.206363990477433
HAND2	KBTBD12	-0.206363990477433
HAND2	KCNT2	-0.206363990477433
HAND2	KDM5A	-0.206363990477433
HAND2	KHDRBS3	-0.206363990477433
HAND2	KHNYN	-0.206363990477433
HAND2	KIAA1217	-0.206363990477433
HAND2	KIAA1549L	-0.206363990477433
HAND2	KIAA2013	-0.206363990477433
HAND2	KIF26A	-0.206363990477433
HAND2	KIFAP3	-0.206363990477433
HAND2	KLHL26	-0.206363990477433
HAND2	KLHL36	-0.206363990477433
HAND2	KLHL9	-0.206363990477433
HAND2	KLK7	-0.206363990477433
HAND2	KMT2B	-0.206363990477433
HAND2	KRT86	-0.206363990477433
HAND2	KTI12	-0.206363990477433
HAND2	LAMA1	-0.206363990477433
HAND2	LAMA4	-0.206363990477433
HAND2	LAMB1	-0.206363990477433
HAND2	LARP4B	-0.206363990477433
HAND2	LEMD1	-0.206363990477433
HAND2	LGI4	-0.206363990477433
HAND2	LIF	-0.206363990477433
HAND2	LINC00092	-0.206363990477433
HAND2	LIX1L	-0.206363990477433
HAND2	LMOD1	-0.206363990477433
HAND2	LOXL4	-0.206363990477433
HAND2	LPAR6	-0.206363990477433
HAND2	LPO	-0.206363990477433
HAND2	LRCH2	-0.206363990477433
HAND2	LRFN5	-0.206363990477433
HAND2	LRIG3	-0.206363990477433
HAND2	LRRC23	-0.206363990477433
HAND2	LRRC55	-0.206363990477433
HAND2	LTV1	-0.206363990477433
HAND2	LUM	-0.206363990477433
HAND2	LUZP1	-0.206363990477433
HAND2	LYN	-0.206363990477433
HAND2	MAB21L1	-0.206363990477433
HAND2	MAGEL2	-0.206363990477433
HAND2	MAML2	-0.206363990477433
HAND2	MAMLD1	-0.206363990477433
HAND2	MAP3K13	-0.206363990477433
HAND2	MAP7D3	-0.206363990477433
HAND2	MAPRE2	-0.206363990477433
HAND2	MARVELD1	-0.206363990477433
HAND2	MCM3	-0.206363990477433
HAND2	MCTS1	-0.206363990477433
HAND2	MECOM	-0.206363990477433
HAND2	MEF2C	-0.206363990477433
HAND2	MEIS2	-0.206363990477433
HAND2	MEST	-0.206363990477433
HAND2	METTL24	-0.206363990477433
HAND2	MFAP3	-0.206363990477433
HAND2	MICU3	-0.206363990477433
HAND2	MIR99AHG	-0.206363990477433
HAND2	MLLT3	-0.206363990477433
HAND2	MLPH	-0.206363990477433
HAND2	MMADHC	-0.206363990477433
HAND2	MME	-0.206363990477433
HAND2	MMP14	-0.206363990477433
HAND2	MMP2	-0.206363990477433
HAND2	MOG	-0.206363990477433
HAND2	MOXD1	-0.206363990477433
HAND2	MPDZ	-0.206363990477433
HAND2	MPZL3	-0.206363990477433
HAND2	MRAS	-0.206363990477433
HAND2	MRGPRF	-0.206363990477433
HAND2	MRPL4	-0.206363990477433
HAND2	MRPL55	-0.206363990477433
HAND2	MSRB1	-0.206363990477433
HAND2	MSRB2	-0.206363990477433
HAND2	MSRB3	-0.206363990477433
HAND2	MT1M	-0.206363990477433
HAND2	MTHFD1L	-0.206363990477433
HAND2	MXRA5	-0.206363990477433
HAND2	MXRA8	-0.206363990477433
HAND2	MYB	-0.206363990477433
HAND2	NALCN	-0.206363990477433
HAND2	NANOS1	-0.206363990477433
HAND2	NAP1L3	-0.206363990477433
HAND2	NASP	-0.206363990477433
HAND2	NCF1	-0.206363990477433
HAND2	NCK2	-0.206363990477433
HAND2	NCOA5	-0.206363990477433
HAND2	NDN	-0.206363990477433
HAND2	NDUFA9	-0.206363990477433
HAND2	NDUFB3	-0.206363990477433
HAND2	NELFB	-0.206363990477433
HAND2	NES	-0.206363990477433
HAND2	NETO1	-0.206363990477433
HAND2	NFATC2	-0.206363990477433
HAND2	NFIB	-0.206363990477433
HAND2	NGFR	-0.206363990477433
HAND2	NGFRAP1	-0.206363990477433
HAND2	NINJ2	-0.206363990477433
HAND2	NLRC5	-0.206363990477433
HAND2	NLRP1	-0.206363990477433
HAND2	NMRAL1	-0.206363990477433
HAND2	NNMT	-0.206363990477433
HAND2	NOS3	-0.206363990477433
HAND2	NOTCH1	-0.206363990477433
HAND2	NOXA1	-0.206363990477433
HAND2	NPR2	-0.206363990477433
HAND2	NRBF2	-0.206363990477433
HAND2	NREP	-0.206363990477433
HAND2	NRN1	-0.206363990477433
HAND2	NRP2	-0.206363990477433
HAND2	NT5E	-0.206363990477433
HAND2	NTF3	-0.206363990477433
HAND2	NUDT11	-0.206363990477433
HAND2	NUDT22	-0.206363990477433
HAND2	NUP188	-0.206363990477433
HAND2	NUP210	-0.206363990477433
HAND2	NXN	-0.206363990477433
HAND2	NYAP2	-0.206363990477433
HAND2	NYNRIN	-0.206363990477433
HAND2	OPRK1	-0.206363990477433
HAND2	ORC6	-0.206363990477433
HAND2	OSTC	-0.206363990477433
HAND2	OTUD4	-0.206363990477433
HAND2	P3H1	-0.206363990477433
HAND2	PALD1	-0.206363990477433
HAND2	PALLD	-0.206363990477433
HAND2	PARP1	-0.206363990477433
HAND2	PCDH18	-0.206363990477433
HAND2	PCDHB14	-0.206363990477433
HAND2	PCDHB15	-0.206363990477433
HAND2	PCDHB16	-0.206363990477433
HAND2	PCDHB6	-0.206363990477433
HAND2	PCDHB8	-0.206363990477433
HAND2	PCDHGC3	-0.206363990477433
HAND2	PCMT1	-0.206363990477433
HAND2	PCSK4	-0.206363990477433
HAND2	PCSK5	-0.206363990477433
HAND2	PCYT1B	-0.206363990477433
HAND2	PDE1C	-0.206363990477433
HAND2	PDGFA	-0.206363990477433
HAND2	PDGFRA	-0.206363990477433
HAND2	PDGFRB	-0.206363990477433
HAND2	PDGFRL	-0.206363990477433
HAND2	PDLIM7	-0.206363990477433
HAND2	PDPN	-0.206363990477433
HAND2	PDZRN3	-0.206363990477433
HAND2	PEG3	-0.206363990477433
HAND2	PEX3	-0.206363990477433
HAND2	PHLDB1	-0.206363990477433
HAND2	PID1	-0.206363990477433
HAND2	PIF1	-0.206363990477433
HAND2	PIGM	-0.206363990477433
HAND2	PIK3CD	-0.206363990477433
HAND2	PLA2G4A	-0.206363990477433
HAND2	PLA2R1	-0.206363990477433
HAND2	PLAC9	-0.206363990477433
HAND2	PLEKHA6	-0.206363990477433
HAND2	PLEKHG1	-0.206363990477433
HAND2	PLXDC1	-0.206363990477433
HAND2	PNMA5	-0.206363990477433
HAND2	PNMA6A	-0.206363990477433
HAND2	PODN	-0.206363990477433
HAND2	PODXL	-0.206363990477433
HAND2	POLR3A	-0.206363990477433
HAND2	POU6F1	-0.206363990477433
HAND2	PPAPDC3	-0.206363990477433
HAND2	PPHLN1	-0.206363990477433
HAND2	PPM1B	-0.206363990477433
HAND2	PPP1R12A	-0.206363990477433
HAND2	PPP1R12B	-0.206363990477433
HAND2	PPP1R18	-0.206363990477433
HAND2	PPP1R3G	-0.206363990477433
HAND2	PPP2R5A	-0.206363990477433
HAND2	PRICKLE1	-0.206363990477433
HAND2	PRKCA	-0.206363990477433
HAND2	PRKD1	-0.206363990477433
HAND2	PRKRA	-0.206363990477433
HAND2	PROS1	-0.206363990477433
HAND2	PRPF18	-0.206363990477433
HAND2	PRR27	-0.206363990477433
HAND2	PRR5L	-0.206363990477433
HAND2	PRSS12	-0.206363990477433
HAND2	PSENEN	-0.206363990477433
HAND2	PSIP1	-0.206363990477433
HAND2	PSMC4	-0.206363990477433
HAND2	PSMG3	-0.206363990477433
HAND2	PTEN	-0.206363990477433
HAND2	PTENP1	-0.206363990477433
HAND2	PTGFR	-0.206363990477433
HAND2	PTRF	-0.206363990477433
HAND2	PUM1	-0.206363990477433
HAND2	PUSL1	-0.206363990477433
HAND2	PVRL3	-0.206363990477433
HAND2	PWWP2B	-0.206363990477433
HAND2	QRFPR	-0.206363990477433
HAND2	QRICH2	-0.206363990477433
HAND2	RABIF	-0.206363990477433
HAND2	RABL2A	-0.206363990477433
HAND2	RAI14	-0.206363990477433
HAND2	RAP2A	-0.206363990477433
HAND2	RAPGEF1	-0.206363990477433
HAND2	RASGRP3	-0.206363990477433
HAND2	RASSF2	-0.206363990477433
HAND2	RBM42	-0.206363990477433
HAND2	RCHY1	-0.206363990477433
HAND2	RCN3	-0.206363990477433
HAND2	RCSD1	-0.206363990477433
HAND2	RGR	-0.206363990477433
HAND2	RGS7BP	-0.206363990477433
HAND2	RHOJ	-0.206363990477433
HAND2	RIMS3	-0.206363990477433
HAND2	RNF115	-0.206363990477433
HAND2	RNF175	-0.206363990477433
HAND2	RNF182	-0.206363990477433
HAND2	RNF19B	-0.206363990477433
HAND2	RNF220	-0.206363990477433
HAND2	RNF41	-0.206363990477433
HAND2	RNFT2	-0.206363990477433
HAND2	RPS13	-0.206363990477433
HAND2	RPS19	-0.206363990477433
HAND2	RRAGA	-0.206363990477433
HAND2	RTN4RL1	-0.206363990477433
HAND2	RUNX3	-0.206363990477433
HAND2	RUSC2	-0.206363990477433
HAND2	S1PR5	-0.206363990477433
HAND2	SDF4	-0.206363990477433
HAND2	SDS	-0.206363990477433
HAND2	SEC13	-0.206363990477433
HAND2	SEC14L4	-0.206363990477433
HAND2	SEMA6C	-0.206363990477433
HAND2	SERPINB8	-0.206363990477433
HAND2	SERPINH1	-0.206363990477433
HAND2	SF3A3	-0.206363990477433
HAND2	SF3B5	-0.206363990477433
HAND2	SFT2D3	-0.206363990477433
HAND2	SGCD	-0.206363990477433
HAND2	SH2D2A	-0.206363990477433
HAND2	SH3PXD2A	-0.206363990477433
HAND2	SH3RF3	-0.206363990477433
HAND2	SHROOM4	-0.206363990477433
HAND2	SIRPA	-0.206363990477433
HAND2	SLA	-0.206363990477433
HAND2	SLC1A6	-0.206363990477433
HAND2	SLC26A2	-0.206363990477433
HAND2	SLC2A13	-0.206363990477433
HAND2	SLC37A1	-0.206363990477433
HAND2	SLC6A14	-0.206363990477433
HAND2	SLC6A15	-0.206363990477433
HAND2	SLC8B1	-0.206363990477433
HAND2	SLC9A4	-0.206363990477433
HAND2	SLFN13	-0.206363990477433
HAND2	SLIT3	-0.206363990477433
HAND2	SMIM10	-0.206363990477433
HAND2	SNAI1	-0.206363990477433
HAND2	SNORD116-4	-0.206363990477433
HAND2	SNRPN	-0.206363990477433
HAND2	SOBP	-0.206363990477433
HAND2	SOD3	-0.206363990477433
HAND2	SORCS2	-0.206363990477433
HAND2	SOX7	-0.206363990477433
HAND2	SPDEF	-0.206363990477433
HAND2	SPHK1	-0.206363990477433
HAND2	SPOCK1	-0.206363990477433
HAND2	SPON2	-0.206363990477433
HAND2	SPSB1	-0.206363990477433
HAND2	SRMS	-0.206363990477433
HAND2	SRP72	-0.206363990477433
HAND2	SRPX	-0.206363990477433
HAND2	SSBP3	-0.206363990477433
HAND2	SSH1	-0.206363990477433
HAND2	ST5	-0.206363990477433
HAND2	ST6GAL2	-0.206363990477433
HAND2	STAC	-0.206363990477433
HAND2	STAG3	-0.206363990477433
HAND2	STAM	-0.206363990477433
HAND2	STK25	-0.206363990477433
HAND2	STK38L	-0.206363990477433
HAND2	STX12	-0.206363990477433
HAND2	SUN3	-0.206363990477433
HAND2	SVEP1	-0.206363990477433
HAND2	SYN2	-0.206363990477433
HAND2	SYNE1	-0.206363990477433
HAND2	SYNE4	-0.206363990477433
HAND2	SYT11	-0.206363990477433
HAND2	TACR1	-0.206363990477433
HAND2	TAGLN	-0.206363990477433
HAND2	TAL1	-0.206363990477433
HAND2	TAMM41	-0.206363990477433
HAND2	TBC1D14	-0.206363990477433
HAND2	TBX18	-0.206363990477433
HAND2	TCAM1P	-0.206363990477433
HAND2	TCEAL7	-0.206363990477433
HAND2	TCEAL8	-0.206363990477433
HAND2	TEAD4	-0.206363990477433
HAND2	TERF2IP	-0.206363990477433
HAND2	TESK1	-0.206363990477433
HAND2	TEX2	-0.206363990477433
HAND2	TGFBR2	-0.206363990477433
HAND2	THADA	-0.206363990477433
HAND2	THBS2	-0.206363990477433
HAND2	THSD4	-0.206363990477433
HAND2	THSD7B	-0.206363990477433
HAND2	TIAM2	-0.206363990477433
HAND2	TIMM50	-0.206363990477433
HAND2	TLR2	-0.206363990477433
HAND2	TLX3	-0.206363990477433
HAND2	TMCO4	-0.206363990477433
HAND2	TMEM184C	-0.206363990477433
HAND2	TMEM189-UBE2V1	-0.206363990477433
HAND2	TMEM200A	-0.206363990477433
HAND2	TMEM200C	-0.206363990477433
HAND2	TMEM246	-0.206363990477433
HAND2	TMOD1	-0.206363990477433
HAND2	TMTC3	-0.206363990477433
HAND2	TNFRSF14	-0.206363990477433
HAND2	TNIP3	-0.206363990477433
HAND2	TOPBP1	-0.206363990477433
HAND2	TP53	-0.206363990477433
HAND2	TP53BP1	-0.206363990477433
HAND2	TPD52L2	-0.206363990477433
HAND2	TPST2	-0.206363990477433
HAND2	TRABD2A	-0.206363990477433
HAND2	TRAF1	-0.206363990477433
HAND2	TRIM33	-0.206363990477433
HAND2	TRO	-0.206363990477433
HAND2	TRPM8	-0.206363990477433
HAND2	TSPAN2	-0.206363990477433
HAND2	TTC30B	-0.206363990477433
HAND2	TTL	-0.206363990477433
HAND2	TTLL12	-0.206363990477433
HAND2	TTYH1	-0.206363990477433
HAND2	TULP3	-0.206363990477433
HAND2	TWIST2	-0.206363990477433
HAND2	UBA2	-0.206363990477433
HAND2	UBASH3B	-0.206363990477433
HAND2	UBE2J2	-0.206363990477433
HAND2	UCN2	-0.206363990477433
HAND2	UGP2	-0.206363990477433
HAND2	UGT8	-0.206363990477433
HAND2	UNC5B	-0.206363990477433
HAND2	UNC5C	-0.206363990477433
HAND2	USO1	-0.206363990477433
HAND2	USP1	-0.206363990477433
HAND2	USP11	-0.206363990477433
HAND2	USP21	-0.206363990477433
HAND2	USP53	-0.206363990477433
HAND2	VAV3	-0.206363990477433
HAND2	VCL	-0.206363990477433
HAND2	VDAC3	-0.206363990477433
HAND2	VIM	-0.206363990477433
HAND2	VPS26A	-0.206363990477433
HAND2	VTA1	-0.206363990477433
HAND2	VTI1B	-0.206363990477433
HAND2	VWA5A	-0.206363990477433
HAND2	WDR91	-0.206363990477433
HAND2	WISP3	-0.206363990477433
HAND2	WNK1	-0.206363990477433
HAND2	WSCD2	-0.206363990477433
HAND2	WWP2	-0.206363990477433
HAND2	WWTR1	-0.206363990477433
HAND2	XYLT1	-0.206363990477433
HAND2	YEATS2	-0.206363990477433
HAND2	ZBTB14	-0.206363990477433
HAND2	ZBTB17	-0.206363990477433
HAND2	ZBTB6	-0.206363990477433
HAND2	ZC3H12B	-0.206363990477433
HAND2	ZFHX4	-0.206363990477433
HAND2	ZFHX4-AS1	-0.206363990477433
HAND2	ZFP42	-0.206363990477433
HAND2	ZFP91	-0.206363990477433
HAND2	ZFPM1	-0.206363990477433
HAND2	ZNF138	-0.206363990477433
HAND2	ZNF205	-0.206363990477433
HAND2	ZNF213	-0.206363990477433
HAND2	ZNF275	-0.206363990477433
HAND2	ZNF300	-0.206363990477433
HAND2	ZNF469	-0.206363990477433
HAND2	ZNF496	-0.206363990477433
HAND2	ZNF512	-0.206363990477433
HAND2	ZNF512B	-0.206363990477433
HAND2	ZNF516	-0.206363990477433
HAND2	ZNF521	-0.206363990477433
HAND2	ZNF569	-0.206363990477433
HAND2	ZNF574	-0.206363990477433
HAND2	ZNF597	-0.206363990477433
HAND2	ZNF618	-0.206363990477433
HAND2	ZNF622	-0.206363990477433
HAND2	ZNF625	-0.206363990477433
HOXA2	A2ML1	-0.882836120762055
HOXA2	ABR	-0.882836120762055
HOXA2	ACKR1	-0.882836120762055
HOXA2	ACOT9	-0.882836120762055
HOXA2	ACTG2	-0.882836120762055
HOXA2	ADAM17	-0.882836120762055
HOXA2	ADAMTS10	-0.882836120762055
HOXA2	ADD2	-0.882836120762055
HOXA2	ADGRL1	-0.882836120762055
HOXA2	ADH1C	-0.882836120762055
HOXA2	ADRB2	-0.882836120762055
HOXA2	AGO1	-0.882836120762055
HOXA2	AGPAT3	-0.882836120762055
HOXA2	AKT3	-0.882836120762055
HOXA2	ALDH18A1	-0.882836120762055
HOXA2	ALDH1L2	-0.882836120762055
HOXA2	ANKRD13C	-0.882836120762055
HOXA2	ANKRD53	-0.882836120762055
HOXA2	ANXA1	-0.882836120762055
HOXA2	AP1B1	-0.882836120762055
HOXA2	ARHGAP28	-0.882836120762055
HOXA2	ARHGEF9	-0.882836120762055
HOXA2	ARL8A	-0.882836120762055
HOXA2	ARNT	-0.882836120762055
HOXA2	ARRDC3	-0.882836120762055
HOXA2	ARSJ	-0.882836120762055
HOXA2	ASB9	-0.882836120762055
HOXA2	ATG7	-0.882836120762055
HOXA2	ATXN1L	-0.882836120762055
HOXA2	AVPR2	-0.882836120762055
HOXA2	B4GALT2	-0.882836120762055
HOXA2	BACH2	-0.882836120762055
HOXA2	BEND5	-0.882836120762055
HOXA2	BEX5	-0.882836120762055
HOXA2	BMF	-0.882836120762055
HOXA2	BOC	-0.882836120762055
HOXA2	BRINP1	-0.882836120762055
HOXA2	BRK1	-0.882836120762055
HOXA2	BSN	-0.882836120762055
HOXA2	BUD31	-0.882836120762055
HOXA2	C11orf74	-0.882836120762055
HOXA2	C17orf104	-0.882836120762055
HOXA2	C17orf107	-0.882836120762055
HOXA2	C1orf174	-0.882836120762055
HOXA2	C1orf27	-0.882836120762055
HOXA2	C1QTNF1	-0.882836120762055
HOXA2	C20orf195	-0.882836120762055
HOXA2	C22orf23	-0.882836120762055
HOXA2	C2orf40	-0.882836120762055
HOXA2	C3orf62	-0.882836120762055
HOXA2	C5orf24	-0.882836120762055
HOXA2	CALM3	-0.882836120762055
HOXA2	CAPN11	-0.882836120762055
HOXA2	CASP10	-0.882836120762055
HOXA2	CCDC101	-0.882836120762055
HOXA2	CCDC178	-0.882836120762055
HOXA2	CCDC184	-0.882836120762055
HOXA2	CCDC8	-0.882836120762055
HOXA2	CCDC89	-0.882836120762055
HOXA2	CCL14	-0.882836120762055
HOXA2	CCM2	-0.882836120762055
HOXA2	CCND2	-0.882836120762055
HOXA2	CCNY	-0.882836120762055
HOXA2	CDC14B	-0.882836120762055
HOXA2	CDK19	-0.882836120762055
HOXA2	CEBPA	-0.882836120762055
HOXA2	CFAP58	-0.882836120762055
HOXA2	CFAP70	-0.882836120762055
HOXA2	CHD3	-0.882836120762055
HOXA2	CHST3	-0.882836120762055
HOXA2	CHST9	-0.882836120762055
HOXA2	CLEC4F	-0.882836120762055
HOXA2	CLOCK	-0.882836120762055
HOXA2	CLPTM1L	-0.882836120762055
HOXA2	CMTR1	-0.882836120762055
HOXA2	CNGB1	-0.882836120762055
HOXA2	CNNM1	-0.882836120762055
HOXA2	COIL	-0.882836120762055
HOXA2	COL17A1	-0.882836120762055
HOXA2	COTL1	-0.882836120762055
HOXA2	COX14	-0.882836120762055
HOXA2	CPEB3	-0.882836120762055
HOXA2	CPNE8	-0.882836120762055
HOXA2	CREB5	-0.882836120762055
HOXA2	CSNK2A1	-0.882836120762055
HOXA2	CTDSP1	-0.882836120762055
HOXA2	CYTH1	-0.882836120762055
HOXA2	DACT2	-0.882836120762055
HOXA2	DCHS2	-0.882836120762055
HOXA2	DCUN1D5	-0.882836120762055
HOXA2	DIO3	-0.882836120762055
HOXA2	DLX5	-0.882836120762055
HOXA2	DMRT2	-0.882836120762055
HOXA2	DNM3	-0.882836120762055
HOXA2	DRG1	-0.882836120762055
HOXA2	DSG3	-0.882836120762055
HOXA2	DTX3L	-0.882836120762055
HOXA2	DUSP6	-0.882836120762055
HOXA2	DZIP1	-0.882836120762055
HOXA2	E2F2	-0.882836120762055
HOXA2	EBF3	-0.882836120762055
HOXA2	EDA	-0.882836120762055
HOXA2	EFCAB1	-0.882836120762055
HOXA2	EFHD1	-0.882836120762055
HOXA2	EFNA5	-0.882836120762055
HOXA2	EHBP1	-0.882836120762055
HOXA2	EHD1	-0.882836120762055
HOXA2	EIF2S2	-0.882836120762055
HOXA2	EIF6	-0.882836120762055
HOXA2	ELN	-0.882836120762055
HOXA2	ELOVL4	-0.882836120762055
HOXA2	EMC7	-0.882836120762055
HOXA2	EML4	-0.882836120762055
HOXA2	EPB41L2	-0.882836120762055
HOXA2	ERN2	-0.882836120762055
HOXA2	ERO1L	-0.882836120762055
HOXA2	ETV3	-0.882836120762055
HOXA2	ETV5	-0.882836120762055
HOXA2	EVC2	-0.882836120762055
HOXA2	FAM110C	-0.882836120762055
HOXA2	FAM133A	-0.882836120762055
HOXA2	FAM46C	-0.882836120762055
HOXA2	FAM76A	-0.882836120762055
HOXA2	FAT2	-0.882836120762055
HOXA2	FAXDC2	-0.882836120762055
HOXA2	FBXL20	-0.882836120762055
HOXA2	FBXW7	-0.882836120762055
HOXA2	FGD4	-0.882836120762055
HOXA2	FGF11	-0.882836120762055
HOXA2	FLT1	-0.882836120762055
HOXA2	FNTA	-0.882836120762055
HOXA2	FOLR1	-0.882836120762055
HOXA2	FOXF2	-0.882836120762055
HOXA2	FOXP2	-0.882836120762055
HOXA2	FOXP4	-0.882836120762055
HOXA2	FREM1	-0.882836120762055
HOXA2	FUT4	-0.882836120762055
HOXA2	FXYD3	-0.882836120762055
HOXA2	FYN	-0.882836120762055
HOXA2	FZD10	-0.882836120762055
HOXA2	GABRA5	-0.882836120762055
HOXA2	GABRP	-0.882836120762055
HOXA2	GALNT2	-0.882836120762055
HOXA2	GARS	-0.882836120762055
HOXA2	GAS6	-0.882836120762055
HOXA2	GAS7	-0.882836120762055
HOXA2	GATA6	-0.882836120762055
HOXA2	GBGT1	-0.882836120762055
HOXA2	GET4	-0.882836120762055
HOXA2	GIT2	-0.882836120762055
HOXA2	GJC1	-0.882836120762055
HOXA2	GLA	-0.882836120762055
HOXA2	GLI2	-0.882836120762055
HOXA2	GLIPR2	-0.882836120762055
HOXA2	GNAL	-0.882836120762055
HOXA2	GNG11	-0.882836120762055
[truncated: 5,329 more rows]
